# Supplementary material for: Gaining or cutting SLAC: the evolution of plant guard cell signalling pathways
Source: New Phytol. 2024 Oct 6;244(6):2295–310. doi: 10.1111/nph.20172 (PMC11579433; doi:10.1111/nph.20172)
Supplement: Supplementary file 2 — Table S3 Complete list of differentially expressed orthogroups from Fig. 1. [file NPH-244-2295-s001.xlsx]

## Sheet: Table Details
Article title: Gaining or cutting SLAC: the evolution of plant guard cell signalling pathways
Authors: Frances C. Sussmilch, Tobias Maierhofer, Johannes Herrmann, Lena J. Voss, Christof Lind, Maxim Messerer, Heike M. Müller, Maria S. Bünner, Peter Ache, Klaus F. X. Mayer, Dirk Becker, M. Rob G. Roelfsema, Dietmar Geiger, Jörg Schultz, Rainer Hedrich
Article acceptance date: 08 September 2024
Table S3 Complete list of differentially expressed (DE) orthogroups from Figure 1. Normalised counts are given for GO terms and annotated domains for orthogroups with significantly higher ("up") or lower "down" expression in guard cell relative to whole leaf samples in all angiosperm (Arabidopsis thaliana, Hordeum vulgare) and fern (Ceratopteris richardii, Polypodium vulgare) species examined (‘s…

## Sheet: DE orthogroups
Orthogroup_ID	Last Common Ancestor (LCA)	DE All	Up	Down	Domains	GO
35322	Green_plants	no class	no class	no class	Protein kinase domain (0.0021062485373274);DNA Polymerase alpha zinc finger (0.0001170138076293);DNA photolyase (0.0001170138076293);FHA domain (0.000234027615258601);hAT family C-terminal dimerisation region (0.00374444184413761);Phosphate transporter family (0.0001170138076293);Cilia BBSome complex subunit 10 (0.0001170138076293);D-ala D-ala ligase N-terminus (0.0001170138076293);Sugar (and oth…	mitochondrial inner membrane presequence translocase complex (0.0001170138076293);calmodulin-dependent protein kinase activity (0.0001170138076293);oxidoreductase activity, acting on the CH-CH group of donors (0.0001170138076293);RNA binding (0.000585069038146501);cation transmembrane transporter activity (0.000234027615258601);protein phosphorylation (0.00351041422887901);oxidoreductase activity…
35323	Green_plants	shared	no class	shared	Tetratricopeptide repeat (0.00192876430500193);FabA-like domain (0.000128584287000129);Polyprenyl synthetase (0.000128584287000129);Hsp70 protein (0.000128584287000129);Pentatricopeptide repeat domain (0.0977240581200977);DYW family of nucleic acid deaminases (0.27967082422528);PX domain (0.000128584287000129);Alpha/beta hydrolase family (0.000128584287000129);Est1 DNA/RNA binding domain (0.00012…	protein phosphorylation (0.000128584287000129);proteasome assembly (0.000128584287000129);ribosome (0.000128584287000129);cyclin-dependent protein serine/threonine kinase inhibitor activity (0.000128584287000129);zinc ion binding (0.27967082422528);structural constituent of ribosome (0.000128584287000129);metabolic process (0.000128584287000129);translation (0.000128584287000129);isoprenoid biosy…
35324	Green_plants	shared	shared	shared	TIR domain (0.000270562770562771);Regulator of chromosome condensation (RCC1) repeat (0.00108225108225108);Domain of unknown function (DUF3403) (0.00324675324675325);Heavy-metal-associated domain (0.000541125541125541);Leucine Rich repeat (0.000270562770562771);Salt stress response/antifungal (0.0595238095238095);Leucine Rich repeats (2 copies) (0.00487012987012987);Proline-rich membrane anchor 1…	protein phosphorylation (0.981060606060606);protein kinase activity (0.981060606060606);extracellular region (0.000270562770562771);ATP binding (0.461309523809524);recognition of pollen (0.0045995670995671);carbohydrate binding (0.000270562770562771);protein dimerization activity (0.000270562770562771);metal ion transport (0.000541125541125541);protein binding (0.0403138528138528);oxidation-reduc…
35325	Green_plants	shared	no class	no class	Ankyrin repeats (3 copies) (0.000335683115139308);BED zinc finger (0.00469956361195032);Trehalose-phosphatase (0.000335683115139308);Diacylglycerol kinase accessory domain (0.000335683115139308);Reverse transcriptase (RNA-dependent DNA polymerase) (0.00503524672708963);DDE superfamily endonuclease (0.000671366230278617);hAT family C-terminal dimerisation region (0.172541121181605);Zinc knuckle (0…	DNA integration (0.00369251426653239);ATP binding (0.00100704934541793);protein kinase C-activating G-protein coupled receptor signaling pathway (0.000335683115139308);trehalose biosynthetic process (0.000335683115139308);O-methyltransferase activity (0.000335683115139308);DNA binding (0.00637797918764686);protein dimerization activity (0.172541121181605);nucleic acid binding (0.00134273246055723…
35326	Green_plants	shared	no class	shared	UDP-glucoronosyl and UDP-glucosyl transferase (0.761094674556213);PLAC8 family (0.000369822485207101);Legume lectin domain (0.000369822485207101);Aminotransferase class-V (0.000369822485207101);SAM dependent carboxyl methyltransferase (0.000369822485207101);Helicase conserved C-terminal domain (0.000369822485207101);PPR repeat (0.000369822485207101);Glycosyl transferase 4-like domain (0.002218934…	metabolic process (0.761094674556213);methyltransferase activity (0.000369822485207101);transferase activity, transferring hexosyl groups (0.761094674556213);carbohydrate binding (0.000369822485207101);
35327	Green_plants	shared	shared	shared	GDP dissociation inhibitor (0.000483091787439614);Cytochrome P450 (0.980193236714976);gag-polyprotein putative aspartyl protease (0.000483091787439614);	oxidation-reduction process (0.980193236714976);iron ion binding (0.980193236714976);small GTPase mediated signal transduction (0.000483091787439614);oxidoreductase activity, acting on paired donors, with incorporation or reduction of molecular oxygen (0.980193236714976);GDP-dissociation inhibitor activity (0.000483091787439614);heme binding (0.980193236714976);
35328	Green_plants	shared	shared	shared	Dof domain, zinc finger (0.000530785562632696);Peroxidase (0.998407643312102);RING-like zinc finger (0.000530785562632696);DYW family of nucleic acid deaminases (0.000530785562632696);PPR repeat family (0.000530785562632696);Smr domain (0.000530785562632696);	heme binding (0.998407643312102);response to oxidative stress (0.998407643312102);peroxidase activity (0.998407643312102);DNA binding (0.000530785562632696);zinc ion binding (0.000530785562632696);oxidation-reduction process (0.998407643312102);regulation of transcription, DNA-templated (0.000530785562632696);
35329	Green_plants	shared	shared	shared	AP2 domain (0.890701468189233);NAF domain (0.000543773790103317);Major capsid protein N-terminus (0.00271886895051659);B3 DNA binding domain (0.000543773790103317);DNA directed RNA polymerase, 7 kDa subunit (0.000543773790103317);AT hook motif (0.000543773790103317);Agenet domain (0.000543773790103317);Large eukaryotic DNA virus major capsid protein (0.00271886895051659);C2H2-type zinc finger (0.…	viral capsid (0.00271886895051659);structural molecule activity (0.00271886895051659);nucleotide binding (0.000543773790103317);aminoacyl-tRNA ligase activity (0.000543773790103317);signal transduction (0.000543773790103317);tRNA aminoacylation for protein translation (0.000543773790103317);ATP binding (0.000543773790103317);DNA-binding transcription factor activity (0.890701468189233);transcript…
35330	Phragmoplastophytes	shared	no class	shared	AUX/IAA family (0.00383771929824561);Paired amphipathic helix repeat (0.00164473684210526);NB-ARC domain (0.928728070175439);Leucine Rich Repeat (0.00164473684210526);Protein tyrosine kinase (0.000548245614035088);Leucine Rich repeats (2 copies) (0.0115131578947368);Arabidopsis broad-spectrum mildew resistance protein RPW8 (0.000548245614035088);Cyclin, C-terminal domain (0.000548245614035088);Pr…	ADP binding (0.928728070175439);nucleus (0.000548245614035088);protein kinase activity (0.00328947368421053);GTP binding (0.000548245614035088);protein phosphorylation (0.00328947368421053);ATP binding (0.00274122807017544);regulation of transcription, DNA-templated (0.00164473684210526);protein binding (0.115131578947368);
35331	Green_plants	shared	shared	shared	Myb-like DNA-binding domain (0.898494143892917);Protein of unknown function (DUF 659) (0.0172894590072504);P protein C-terminus (0.0011154489682097);Peroxidase (0.000557724484104852);Hsp70 protein (0.000557724484104852);Triosephosphate isomerase (0.000557724484104852);Pyridoxal-dependent decarboxylase conserved domain (0.0011154489682097);DDE superfamily endonuclease (0.000557724484104852);	heme binding (0.000557724484104852);peroxidase activity (0.000557724484104852);carboxy-lyase activity (0.0011154489682097);metabolic process (0.000557724484104852);response to oxidative stress (0.000557724484104852);oxidation-reduction process (0.000557724484104852);carboxylic acid metabolic process (0.0011154489682097);triose-phosphate isomerase activity (0.000557724484104852);pyridoxal phosphat…
35332	Green_plants	no class	no class	no class	Pectinesterase (0.000561482313307131);WD domain, G-beta repeat (0.00280741156653565);GIY-YIG catalytic domain (0.000561482313307131);Endonuclease/Exonuclease/phosphatase family (0.0140370578326783);Actin (0.000561482313307131);pfkB family carbohydrate kinase (0.000561482313307131);Integrase core domain (0.00168444693992139);Alternative splicing regulator (0.000561482313307131);Zinc knuckle (0.001…	protein ubiquitination (0.000561482313307131);cell wall (0.000561482313307131);integral component of membrane (0.000561482313307131);transferase activity, transferring glycosyl groups (0.000561482313307131);drug transmembrane transport (0.000561482313307131);protein phosphorylation (0.00112296462661426);protein kinase activity (0.00112296462661426);ATP binding (0.000561482313307131);antiporter ac…
35333	Green_plants	no class	no class	no class	ABC transporter transmembrane region (0.00058343057176196);Tyrosyl-DNA phosphodiesterase (0.00058343057176196);Myb/SANT-like DNA-binding domain (0.00058343057176196);Core histone H2A/H2B/H3/H4 (0.00058343057176196);Enoyl-(Acyl carrier protein) reductase (0.00116686114352392);Integrase core domain (0.188448074679113);RING-like zinc finger (0.00116686114352392);Sel1 repeat (0.00058343057176196);His…	transmembrane transport (0.00058343057176196);ATPase activity, coupled to transmembrane movement of substances (0.00058343057176196);nucleosome (0.00058343057176196);aspartic-type endopeptidase activity (0.00408401400233372);nucleic acid binding (0.00175029171528588);nucleosome assembly (0.00058343057176196);nucleus (0.00116686114352392);protein glycosylation (0.00116686114352392);methyltransfera…
35334	Green_plants	no class	no class	no class	Heavy-metal-associated domain (0.000585137507314219);WRKY DNA -binding domain (0.00234055002925688);TIR domain (0.561146869514336);Leucine Rich repeats (2 copies) (0.00234055002925688);Protein tyrosine kinase (0.00585137507314219);Protein DA1 (0.000585137507314219);NB-ARC domain (0.568168519602106);Leucine Rich Repeat (0.160327677004096);Phloem protein 2 (0.00175541252194266);Leucine rich repeats…	metal ion binding (0.000585137507314219);viral process (0.000585137507314219);hydrolase activity, hydrolyzing O-glycosyl compounds (0.000585137507314219);signal transduction (0.561146869514336);regulation of DNA replication (0.000585137507314219);protein kinase activity (0.0152135751901697);protein phosphorylation (0.0152135751901697);ATP binding (0.0093622001170275);sequence-specific DNA binding…
35335	Green_plants	shared	shared	shared	Hydroxymethylglutaryl-coenzyme A reductase (0.000610873549175321);Leucine rich repeats (6 copies) (0.00244349419670128);DYW family of nucleic acid deaminases (0.000610873549175321);Leucine Rich Repeat (0.525962125839951);Major intrinsic protein (0.00122174709835064);Leucine Rich repeats (2 copies) (0.0690287110568112);Leucine Rich repeat (0.135003054367746);Sel1 repeat (0.000610873549175321);Alum…	oxidation-reduction process (0.000610873549175321);protein binding (0.930360415394013);sucrose biosynthetic process (0.000610873549175321);protein kinase activity (0.579108124618204);protein phosphorylation (0.579108124618204);ATP binding (0.488087965791081);hydroxymethylglutaryl-CoA reductase (NADPH) activity (0.000610873549175321);zinc ion binding (0.000610873549175321);coenzyme A metabolic pro…
35336	Green_plants	shared	shared	no class	Protein of unknown function (DUF1117) (0.00122624156958921);Hypoxia induced protein conserved region (0.000613120784794605);Zn-finger in Ran binding protein and others (0.00306560392397302);RING-H2 zinc finger domain (0.0104230533415083);RING-like zinc finger (0.0141017780502759);Ring finger domain (0.894543225015328);zinc-ribbon (0.00735744941753525);Arc-like DNA binding domain (0.00061312078479…	fatty acid biosynthetic process (0.000613120784794605);DNA binding (0.000613120784794605);zinc ion binding (0.0104230533415083);protein binding (0.000613120784794605);polysaccharide binding (0.000613120784794605);acetyl-CoA carboxylase activity (0.000613120784794605);ATP binding (0.000613120784794605);
35337	Green_plants	shared	shared	no class	G-patch domain (0.000628535512256443);Leucine Rich Repeat (0.321810182275299);Multicopper oxidase (0.000628535512256443);Leucine rich repeats (6 copies) (0.000628535512256443);Leucine rich repeat N-terminal domain (0.429918290383407);Leucine Rich repeat (0.0578252671275927);Protein tyrosine kinase (0.0402262727844123);Leucine Rich repeats (2 copies) (0.0433689503456945);Leucine rich repeat (0.510…	protein binding (0.671904462602137);oxidation-reduction process (0.000628535512256443);methyltransferase activity (0.000628535512256443);oxidoreductase activity (0.000628535512256443);ATP binding (0.165304839723444);protein kinase activity (0.205531112507857);protein phosphorylation (0.205531112507857);copper ion binding (0.000628535512256443);nucleic acid binding (0.000628535512256443);
35338	Green_plants	shared	shared	shared	AP2 domain (0.000719424460431655);Transmembrane amino acid transporter protein (0.000719424460431655);Jacalin-like lectin domain (0.000719424460431655);POT family (0.949640287769784);	DNA-binding transcription factor activity (0.000719424460431655);transmembrane transport (0.949640287769784);transmembrane transporter activity (0.949640287769784);regulation of transcription, DNA-templated (0.000719424460431655);membrane (0.949640287769784);
35339	Land_plants	shared	shared	no class	Subtilase family (0.796187683284457);Fn3-like domain (0.0117302052785924);S-adenosyl-L-homocysteine hydrolase, NAD binding domain (0.000733137829912023);RNA polymerase I, Rpa2 specific domain (0.000733137829912023);PPR repeat (0.000733137829912023);Peptidase inhibitor I9 (0.493401759530792);RNA polymerase Rpb1, domain 7 (0.000733137829912023);PA domain (0.314516129032258);PPR repeat family (0.000…	serine-type endopeptidase activity (0.796187683284457);cell wall (0.0117302052785924);DNA binding (0.000733137829912023);DNA-directed 5'-3' RNA polymerase activity (0.00146627565982405);transcription, DNA-templated (0.00146627565982405);proteolysis (0.796187683284457);membrane (0.0117302052785924);nucleus (0.000733137829912023);
35340	Phragmoplastophytes	shared	no class	shared	DYW family of nucleic acid deaminases (0.0471628592483419);DnaJ domain (0.000736919675755343);Proteasome subunit (0.000736919675755343);Mycolic acid cyclopropane synthetase (0.000736919675755343);Tetratricopeptide repeat (0.000736919675755343);PPR repeat (0.817243920412675);Pentacotripeptide-repeat region of PRORP (0.00221075902726603);PPR repeat family (0.499631540162122);Pentatricopeptide repea…	threonine-type endopeptidase activity (0.000736919675755343);zinc ion binding (0.0471628592483419);protein binding (0.000736919675755343);proteolysis involved in cellular protein catabolic process (0.000736919675755343);proteasome core complex (0.000736919675755343);
35341	Green_plants	no class	no class	no class	Reverse transcriptase (RNA-dependent DNA polymerase) (0.247576435495899);Integrase core domain (0.00298284862043251);GAG-pre-integrase domain (0.00671140939597315);Caulimovirus viroplasmin (0.000745712155108128);Lytic transglycolase (0.000745712155108128);gag-polypeptide of LTR copia-type (0.00223713646532438);Phosphoenolpyruvate carboxykinase (0.000745712155108128);	DNA integration (0.00298284862043251);ATP binding (0.000745712155108128);gluconeogenesis (0.000745712155108128);phosphoenolpyruvate carboxykinase (ATP) activity (0.000745712155108128);
35342	Green_plants	shared	shared	shared	Homeobox KN domain (0.00079428117553614);No apical meristem (NAM) protein (0.982525814138205);KNOX2 domain (0.00079428117553614);	DNA binding (0.982525814138205);regulation of transcription, DNA-templated (0.982525814138205);nucleus (0.00079428117553614);
35343	Green_plants	shared	no class	shared	Pentatricopeptide repeat domain (0.231418918918919);PPR repeat family (0.955236486486487);No apical meristem (NAM) protein (0.000844594594594595);Phosphatidylethanolamine-binding protein (0.000844594594594595);Tetratricopeptide repeat (0.00253378378378378);Lipoxygenase (0.00168918918918919);Smr domain (0.00337837837837838);Pentacotripeptide-repeat region of PRORP (0.0506756756756757);PPR repeat (…	regulation of transcription, DNA-templated (0.000844594594594595);protein binding (0.000844594594594595);oxidation-reduction process (0.00168918918918919);DNA binding (0.000844594594594595);integral component of membrane (0.000844594594594595);identical protein binding (0.00168918918918919);oxidoreductase activity, acting on single donors with incorporation of molecular oxygen, incorporation of t…
35344	Green_plants	no class	no class	no class	GAG-pre-integrase domain (0.206081081081081);Integrase core domain (0.366554054054054);Reverse transcriptase (RNA-dependent DNA polymerase) (0.035472972972973);Domain of unknown function (DUF4219) (0.00168918918918919);gag-polypeptide of LTR copia-type (0.0228040540540541);YT521-B-like domain (0.000844594594594595);Zinc knuckle (0.00844594594594595);	zinc ion binding (0.00844594594594595);DNA integration (0.366554054054054);nucleic acid binding (0.00844594594594595);RNA binding (0.000844594594594595);
35345	Phragmoplastophytes	shared	shared	no class	Salt stress response/antifungal (0.000889679715302491);Protein tyrosine kinase (0.164590747330961);LysM domain (0.00177935943060498);Wall-associated receptor kinase galacturonan-binding (0.0320284697508897);Chitin recognition protein (0.00177935943060498);S-locus glycoprotein domain (0.0569395017793594);Leucine Rich Repeat (0.000889679715302491);PAN-like domain (0.0409252669039146);Carbohydrate-b…	recognition of pollen (0.0569395017793594);ATPase activity (0.000889679715302491);chitin binding (0.00177935943060498);ATP binding (0.773131672597865);protein kinase activity (0.933274021352313);protein phosphorylation (0.933274021352313);protein binding (0.00177935943060498);polysaccharide binding (0.0320284697508897);
35346	Green_plants	shared	shared	shared	Serine carboxypeptidase (0.000897666068222621);Mitochondrial calcium uniporter (0.000897666068222621);WRKY DNA -binding domain (0.949730700179533);Plant zinc cluster domain (0.148114901256732);PsbP (0.000897666068222621);	photosystem II (0.000897666068222621);photosystem II oxygen evolving complex (0.000897666068222621);regulation of transcription, DNA-templated (0.949730700179533);DNA-binding transcription factor activity (0.949730700179533);proteolysis (0.000897666068222621);serine-type carboxypeptidase activity (0.000897666068222621);extrinsic component of membrane (0.000897666068222621);calcium ion binding (0.…
35347	Land_plants	shared	no class	no class	Domain of unknown function (DUF3403) (0.0340909090909091);Putative undecaprenyl diphosphate synthase (0.000946969696969697);Protein tyrosine kinase (0.210227272727273);D-mannose binding lectin (0.875);Protein kinase domain (0.191287878787879);Wall-associated receptor kinase galacturonan-binding (0.00284090909090909);Protein phosphatase 2C (0.000946969696969697);PAN domain (0.0350378787878788);S-l…	polysaccharide binding (0.00284090909090909);protein serine/threonine kinase activity (0.0340909090909091);ATP binding (0.191287878787879);protein kinase activity (0.399621212121212);catalytic activity (0.000946969696969697);protein phosphorylation (0.399621212121212);transferase activity, transferring alkyl or aryl (other than methyl) groups (0.000946969696969697);recognition of pollen (0.636363…
35348	Green_plants	shared	shared	no class	K-box region (0.515904572564612);TIP49 C-terminus (0.00099403578528827);SRF-type transcription factor (DNA-binding and dimerisation domain) (0.850894632206759);	ATP binding (0.00099403578528827);DNA helicase activity (0.00099403578528827);nucleus (0.515904572564612);regulation of transcription, DNA-templated (0.515904572564612);DNA binding (0.850894632206759);protein dimerization activity (0.850894632206759);DNA-binding transcription factor activity (0.515904572564612);
35349	Green_plants	no class	no class	no class	Plant transposon protein (0.00202634245187437);Protein of unknown function (DUF 659) (0.00405268490374873);LysM domain (0.00101317122593718);Myb/SANT-like DNA-binding domain (0.00202634245187437);COG (conserved oligomeric Golgi) complex component, COG2 (0.00101317122593718);Integrase core domain (0.00303951367781155);Galactose oxidase, central domain (0.00101317122593718);IBR domain, a half RING-…	DNA-directed 5'-3' RNA polymerase activity (0.00101317122593718);positive regulation of circadian rhythm (0.00101317122593718);DNA binding (0.00101317122593718);transcription, DNA-templated (0.00101317122593718);DNA integration (0.00303951367781155);hydrolase activity, acting on ester bonds (0.00202634245187437);
35350	Green_plants	shared	shared	no class	YL1 nuclear protein C-terminal domain (0.00102459016393443);UDP-glucoronosyl and UDP-glucosyl transferase (0.00102459016393443);GDSL-like Lipase/Acylhydrolase (0.802254098360656);YL1 nuclear protein (0.00102459016393443);	hydrolase activity, acting on ester bonds (0.802254098360656);regulation of transcription, DNA-templated (0.00102459016393443);transferase activity, transferring hexosyl groups (0.00102459016393443);nucleus (0.00102459016393443);metabolic process (0.00102459016393443);chromatin remodeling (0.00102459016393443);histone exchange (0.00102459016393443);
35351	Green_plants	shared	shared	no class	Plant invertase/pectin methylesterase inhibitor (0.270988310308183);Fasciclin domain (0.00106269925611052);Protein kinase domain (0.00106269925611052);Pectinesterase (0.985122210414453);	cell wall (0.985122210414453);cell wall modification (0.985122210414453);protein kinase activity (0.00106269925611052);protein phosphorylation (0.00106269925611052);ATP binding (0.00106269925611052);pectinesterase activity (0.985122210414453);enzyme inhibitor activity (0.270988310308183);
35352	Green_plants	shared	shared	shared	Oligosaccharyl transferase STT3 subunit (0.0010989010989011);Ribosomal protein L41 (0.0010989010989011);Ubiquitin family (0.992307692307692);Ribosomal L40e family (0.0912087912087912);Ubiquitin-like domain (0.0010989010989011);Ribosomal protein S27a (0.0736263736263736);Ubiquitin-2 like Rad60 SUMO-like (0.0010989010989011);	translation (0.165934065934066);ribosome (0.165934065934066);oligosaccharyl transferase activity (0.0010989010989011);membrane (0.0010989010989011);protein glycosylation (0.0010989010989011);protein binding (0.992307692307692);structural constituent of ribosome (0.165934065934066);
35353	Green_plants	shared	shared	no class	Legume lectin domain (0.804713804713805);Chitinase class I (0.00224466891133558);Protein kinase domain (0.627384960718294);Plastocyanin-like domain (0.00448933782267116);Haspin like kinase domain (0.00112233445566779);Salt stress response/antifungal (0.00561167227833894);Protein tyrosine kinase (0.125701459034792);	carbohydrate binding (0.804713804713805);chitinase activity (0.00224466891133558);electron transfer activity (0.00448933782267116);chitin catabolic process (0.00224466891133558);cell wall macromolecule catabolic process (0.00224466891133558);protein phosphorylation (0.745230078563412);protein kinase activity (0.745230078563412);ATP binding (0.627384960718294);
35354	Green_plants	shared	shared	no class	Oxysterol-binding protein (0.00118343195266272);Helix-loop-helix DNA-binding domain (0.829585798816568);	protein dimerization activity (0.829585798816568);
35355	Green_plants	no class	no class	no class	F-box domain (0.00118483412322275);N-terminal C2 in EEIG1 and EHBP1 proteins (0.00118483412322275);Reverse transcriptase (RNA-dependent DNA polymerase) (0.0023696682464455);Kelch motif (0.00118483412322275);Replication protein A interacting middle (0.00118483412322275);Lipase (class 3) (0.00118483412322275);SpoU rRNA Methylase family (0.0414691943127962);Uncharacterised protein family (UPF0193) (…	copper ion transmembrane transporter activity (0.00118483412322275);RNA processing (0.0414691943127962);protein kinase activity (0.00118483412322275);protein phosphorylation (0.00118483412322275);copper ion transmembrane transport (0.00118483412322275);DNA integration (0.00118483412322275);RNA binding (0.0414691943127962);protein binding (0.00355450236966825);integral component of membrane (0.001…
35356	Green_plants	no class	no class	no class	K+ potassium transporter (0.998776009791922);Ras family (0.00122399020807834);Helicase conserved C-terminal domain (0.00122399020807834);	membrane (0.998776009791922);potassium ion transmembrane transporter activity (0.998776009791922);potassium ion transmembrane transport (0.998776009791922);GTP binding (0.00122399020807834);GTPase activity (0.00122399020807834);
35357	Green_plants	no class	no class	no class	OST-HTH/LOTUS domain (0.00124069478908189);Kinesin motor domain (0.00124069478908189);Protein tyrosine kinase (0.0161290322580645);Leucine Rich repeats (2 copies) (0.011166253101737);FNIP Repeat (0.00124069478908189);Leucine Rich repeat (0.00620347394540943);TIR domain (0.00496277915632754);Leucine Rich Repeat (0.183622828784119);NB-ARC domain (0.0905707196029777);Leucine rich repeats (6 copies) …	microtubule binding (0.00124069478908189);protein binding (0.245657568238213);signal transduction (0.00496277915632754);ADP binding (0.0905707196029777);microtubule motor activity (0.00124069478908189);protein kinase activity (0.0421836228287841);protein phosphorylation (0.0421836228287841);microtubule-based movement (0.00124069478908189);ATP binding (0.0260545905707196);
35358	Green_plants	shared	shared	no class	Plant PDR ABC transporter associated (0.706982543640898);Cytochrome C1 family (0.00124688279301746);ABC transporter (0.905236907730673);ABC-transporter extracellular N-terminal (0.332917705735661);Aspartyl protease (0.00124688279301746);ABC-2 type transporter (0.821695760598504);ATPase family associated with various cellular activities (AAA) (0.00374064837905237);Rab-GTPase-TBC domain (0.00124688…	ATPase activity (0.905236907730673);electron transfer activity (0.00124688279301746);ATP binding (0.905236907730673);heme binding (0.00124688279301746);membrane (0.821695760598504);
35359	Green_plants	no class	no class	no class	Cys/Met metabolism PLP-dependent enzyme (0.00130378096479791);Reverse transcriptase (RNA-dependent DNA polymerase) (0.837027379400261);Domain of unknown function (DUF4219) (0.00130378096479791);GAG-pre-integrase domain (0.015645371577575);Integrase core domain (0.0273794002607562);Protein kinase domain (0.00260756192959583);gag-polypeptide of LTR copia-type (0.0104302477183833);Xylanase inhibitor…	protein phosphorylation (0.00260756192959583);protein kinase activity (0.00260756192959583);ATP binding (0.00260756192959583);zinc ion binding (0.00521512385919166);nucleic acid binding (0.00521512385919166);DNA integration (0.0273794002607562);pyridoxal phosphate binding (0.00130378096479791);
35360	Green_plants	shared	shared	shared	IQ calmodulin-binding motif (0.679194630872483);haloacid dehalogenase-like hydrolase (0.00134228187919463);Protein of unknown function (DUF4005) (0.438926174496644);	protein binding (0.679194630872483);
35361	Green_plants	shared	shared	shared	BTB/POZ domain (0.40080971659919);NPH3 family (0.94331983805668);	protein binding (0.40080971659919);
35362	Green_plants	shared	shared	no class	AMP-binding enzyme (0.00134952766531714);AAA domain (Cdc48 subfamily) (0.00134952766531714);Neprosin activation peptide (0.00134952766531714);Bacterial extracellular solute-binding proteins, family 3 (0.64642375168691);Ligand-gated ion channel (0.650472334682861);Receptor family ligand binding region (0.516869095816464);C-terminal, D2-small domain, of ClpB protein (0.00134952766531714);Ligated io…	metabolic process (0.00134952766531714);catalytic activity (0.00134952766531714);ionotropic glutamate receptor activity (0.685560053981107);membrane (0.685560053981107);extracellularly glutamate-gated ion channel activity (0.0499325236167341);ATP binding (0.00134952766531714);
35363	Green_plants	shared	shared	no class	Malonyl-CoA decarboxylase N-terminal domain (0.00135869565217391);Malonyl-CoA decarboxylase C-terminal domain (0.00135869565217391);Lipoxygenase (0.936141304347826);Reverse transcriptase (RNA-dependent DNA polymerase) (0.00135869565217391);PLAT/LH2 domain (0.392663043478261);	metal ion binding (0.936141304347826);fatty acid biosynthetic process (0.00135869565217391);malonyl-CoA decarboxylase activity (0.00135869565217391);oxidoreductase activity, acting on single donors with incorporation of molecular oxygen, incorporation of two atoms of oxygen (0.936141304347826);protein binding (0.392663043478261);oxidation-reduction process (0.936141304347826);
35364	Land_plants	shared	shared	no class	GDSL-like Lipase/Acylhydrolase (0.661134163208852);Noc2p family (0.00138312586445367);	hydrolase activity, acting on ester bonds (0.661134163208852);
35365	Green_plants	shared	shared	no class	X8 domain (0.319832402234637);Glycosyl hydrolases family 17 (1);Zinc knuckle (0.00139664804469274);	hydrolase activity, hydrolyzing O-glycosyl compounds (1);zinc ion binding (0.00139664804469274);nucleic acid binding (0.00139664804469274);carbohydrate metabolic process (1);
35366	Green_plants	no class	no class	no class	Cytochrome P450 (0.994326241134752);	heme binding (0.994326241134752);oxidation-reduction process (0.994326241134752);iron ion binding (0.994326241134752);oxidoreductase activity, acting on paired donors, with incorporation or reduction of molecular oxygen (0.994326241134752);
35367	Land_plants	no class	fern	no class	Reverse transcriptase (RNA-dependent DNA polymerase) (0.00142247510668563);Integrase core domain (0.00568990042674253);GAG-pre-integrase domain (0.219061166429587);SRF-type transcription factor (DNA-binding and dimerisation domain) (0.00284495021337127);gag-polypeptide of LTR copia-type (0.0341394025604552);Zinc knuckle (0.0241820768136558);	zinc ion binding (0.0241820768136558);DNA binding (0.00284495021337127);protein dimerization activity (0.00284495021337127);DNA integration (0.00568990042674253);nucleic acid binding (0.0241820768136558);
35368	Land_plants	shared	shared	shared	non-haem dioxygenase in morphine synthesis N-terminal (0.512160228898426);2OG-Fe(II) oxygenase superfamily (0.619456366237482);	oxidation-reduction process (0.619456366237482);oxidoreductase activity (0.619456366237482);
35369	Phragmoplastophytes	shared	shared	shared	Auxin responsive protein (0.97953216374269);	response to auxin (0.97953216374269);
35370	Green_plants	no class	no class	no class	Zinc knuckle (0.0479041916167665);MYND finger (0.00149700598802395);gag-polypeptide of LTR copia-type (0.741017964071856);Reverse transcriptase (RNA-dependent DNA polymerase) (0.00149700598802395);Domain of unknown function (DUF4219) (0.0389221556886228);GAG-pre-integrase domain (0.00449101796407186);	nucleic acid binding (0.0479041916167665);zinc ion binding (0.0479041916167665);
35371	Green_plants	shared	no class	shared	Armadillo-like (0.00151285930408472);Integrase core domain (0.00151285930408472);Rieske [2Fe-2S] domain (0.00151285930408472);Kinesin-associated protein (KAP) (0.00151285930408472);Armadillo/beta-catenin-like repeat (0.552193645990923);Cell differentiation family, Rcd1-like (0.00151285930408472);Universal stress protein family (0.00302571860816944);DJ-1/PfpI family (0.0181543116490166);MATH domai…	DNA integration (0.00151285930408472);oxidoreductase activity (0.00151285930408472);protein kinase activity (0.00151285930408472);protein phosphorylation (0.00151285930408472);ubiquitin-protein transferase activity (0.792738275340393);response to stress (0.00302571860816944);oxidation-reduction process (0.00151285930408472);2 iron, 2 sulfur cluster binding (0.00151285930408472);protein binding (0…
35372	Green_plants	shared	shared	shared	Helix-loop-helix DNA-binding domain (0.812213740458015);bHLH-MYC and R2R3-MYB transcription factors N-terminal (0.306870229007634);	protein dimerization activity (0.812213740458015);
35373	Land_plants	shared	shared	no class	ATP synthase alpha/beta family, nucleotide-binding domain (0.0015552099533437);Glycosyl hydrolases family 16 (0.961119751166407);Putative methyltransferase (0.0015552099533437);Xyloglucan endo-transglycosylase (XET) C-terminus (0.74805598755832);	apoplast (0.74805598755832);cellular glucan metabolic process (0.74805598755832);hydrolase activity, hydrolyzing O-glycosyl compounds (0.961119751166407);xyloglucan:xyloglucosyl transferase activity (0.74805598755832);cell wall (0.74805598755832);carbohydrate metabolic process (0.961119751166407);ATP binding (0.0015552099533437);
35374	Green_plants	shared	shared	no class	ABC transporter (0.967084639498433);ABC transporter transmembrane region (0.971786833855799);Retroviral aspartyl protease (0.00156739811912226);Cytochrome P450 (0.00156739811912226);	oxidoreductase activity, acting on paired donors, with incorporation or reduction of molecular oxygen (0.00156739811912226);transmembrane transport (0.971786833855799);ATPase activity, coupled to transmembrane movement of substances (0.971786833855799);iron ion binding (0.00156739811912226);integral component of membrane (0.971786833855799);oxidation-reduction process (0.00156739811912226);ATPase…
35375	Land_plants	mesangio without fern	no class	mesangio without fern	SWIM zinc finger (0.396850393700787);GATA zinc finger (0.015748031496063);MULE transposase domain (0.784251968503937);FAR1 DNA-binding domain (0.785826771653543);COMM domain (0.0047244094488189);	sequence-specific DNA binding (0.015748031496063);zinc ion binding (0.396850393700787);regulation of transcription, DNA-templated (0.015748031496063);DNA-binding transcription factor activity (0.015748031496063);
35376	Land_plants	no class	no class	no class	Plastocyanin-like domain (0.00476947535771065);EGF domain (0.00476947535771065);EGF-like domain (0.00158982511923688);Wall-associated kinase (0.0492845786963434);Protein tyrosine kinase (0.322734499205087);Protein kinase domain (0.635930047694754);Wall-associated receptor kinase galacturonan-binding (0.228934817170111);Calcium-binding EGF domain (0.0810810810810811);Wall-associated receptor kinas…	protein serine/threonine kinase activity (0.0492845786963434);polysaccharide binding (0.228934817170111);integral component of membrane (0.0492845786963434);electron transfer activity (0.00476947535771065);protein phosphorylation (0.947535771065183);protein kinase activity (0.947535771065183);calcium ion binding (0.0810810810810811);ATP binding (0.635930047694754);
35377	Seed_plants	no class	no class	no class	Aldo/keto reductase family (0.00163398692810458);Reverse transcriptase-like (0.0637254901960784);Paired amphipathic helix repeat (0.00163398692810458);Thioredoxin (0.00163398692810458);zinc-binding in reverse transcriptase (0.305555555555556);Glycosyl hydrolases family 28 (0.00163398692810458);Aldose 1-epimerase (0.00326797385620915);Domain of unknown function (DUF4283) (0.00163398692810458);	regulation of transcription, DNA-templated (0.00163398692810458);cell redox homeostasis (0.00163398692810458);carbohydrate metabolic process (0.00490196078431373);polygalacturonase activity (0.00163398692810458);isomerase activity (0.00326797385620915);
35378	Green_plants	shared	shared	no class	Lytic transglycolase (0.87123745819398);Carbohydrate binding domain CBM49 (0.00334448160535117);Pollen allergen (0.857859531772575);	carbohydrate binding (0.00334448160535117);
35379	Green_plants	shared	no class	no class	Eukaryotic translation initiation factor 3 subunit G (0.00167224080267559);ABC transporter transmembrane region (0.867892976588629);ABC transporter (0.944816053511706);RNA recognition motif. (a.k.a. RRM, RBD, or RNP domain) (0.00167224080267559);	ATPase activity, coupled to transmembrane movement of substances (0.867892976588629);transmembrane transport (0.867892976588629);integral component of membrane (0.867892976588629);ATPase activity (0.944816053511706);nucleic acid binding (0.00167224080267559);ATP binding (0.988294314381271);
35380	Green_plants	shared	shared	no class	Plastocyanin-like domain (0.923986486486487);zinc-binding in reverse transcriptase (0.00168918918918919);	electron transfer activity (0.923986486486487);
35381	Green_plants	no class	no class	no class	Legume lectin domain (0.00171526586620926);Protein tyrosine kinase (0.358490566037736);Salt stress response/antifungal (0.00857632933104631);Leucine Rich repeats (2 copies) (0.00171526586620926);Leucine Rich repeat (0.00171526586620926);Protein kinase domain (0.262435677530017);Domain of unknown function (DUF3403) (0.0102915951972556);	protein kinase activity (0.619210977701544);protein phosphorylation (0.619210977701544);ATP binding (0.262435677530017);carbohydrate binding (0.00171526586620926);protein serine/threonine kinase activity (0.0102915951972556);protein binding (0.00171526586620926);
35382	Green_plants	shared	shared	no class	Myb-like DNA-binding domain (0.712522045855379);MYB-CC type transfactor, LHEQLE motif (0.781305114638448);
35383	Green_plants	shared	shared	shared	Glycosyl hydrolase family 1 (1);Protein kinase domain (0.00179533213644524);ABC-2 type transporter (0.00179533213644524);	carbohydrate metabolic process (1);ATP binding (0.00179533213644524);membrane (0.00179533213644524);protein phosphorylation (0.00179533213644524);protein kinase activity (0.00179533213644524);hydrolase activity, hydrolyzing O-glycosyl compounds (1);
35384	Green_plants	no class	no class	no class	Transferase family (0.990958408679928);	transferase activity, transferring acyl groups other than amino-acyl groups (0.990958408679928);
35385	Green_plants	shared	no class	shared	alpha/beta hydrolase fold (0.951086956521739);Carboxylesterase family (0.00543478260869565);	metabolic process (0.951086956521739);hydrolase activity (0.951086956521739);
35386	Green_plants	shared	shared	no class	Cytochrome P450 (0.96309963099631);	oxidation-reduction process (0.96309963099631);heme binding (0.96309963099631);iron ion binding (0.96309963099631);oxidoreductase activity, acting on paired donors, with incorporation or reduction of molecular oxygen (0.96309963099631);
35387	Green_plants	shared	shared	no class	Cupin (0.970425138632163);	nutrient reservoir activity (0.970425138632163);
35388	Green_plants	shared	no class	shared	Haspin like kinase domain (0.00185185185185185);NAF domain (0.748148148148148);Protein tyrosine kinase (0.00185185185185185);Protein kinase domain (0.935185185185185);	ATP binding (0.935185185185185);signal transduction (0.748148148148148);protein phosphorylation (0.937037037037037);protein kinase activity (0.937037037037037);
35389	Green_plants	shared	no class	no class	Vta1 like (0.152091254752852);1,3-beta-glucan synthase component (0.897338403041825);1,3-beta-glucan synthase subunit FKS1, domain-1 (0.465779467680608);	(1->3)-beta-D-glucan biosynthetic process (0.897338403041825);membrane (0.897338403041825);1,3-beta-D-glucan synthase activity (0.897338403041825);1,3-beta-D-glucan synthase complex (0.897338403041825);
35390	Green_plants	shared	shared	no class	Ubiquitin-conjugating enzyme (0.00191570881226054);Heavy-metal-associated domain (0.885057471264368);	metal ion transport (0.885057471264368);metal ion binding (0.885057471264368);
35391	Green_plants	shared	no class	shared	EF hand (0.0916179337231969);EF-hand domain (0.0721247563352826);Protein kinase domain (0.947368421052632);EF-hand domain pair (0.777777777777778);	protein kinase activity (0.947368421052632);protein phosphorylation (0.947368421052632);calcium ion binding (0.826510721247563);ATP binding (0.947368421052632);
35392	Green_plants	no class	no class	no class	Reverse transcriptase (RNA-dependent DNA polymerase) (0.266798418972332);Domain of unknown function (DUF1771) (0.00197628458498024);
35393	Land_plants	shared	shared	no class	Dirigent-like protein (0.952475247524752);Jacalin-like lectin domain (0.0217821782178218);
35394	Green_plants	shared	shared	fern	NAF domain (0.00400801603206413);Homeobox domain (0.547094188376753);Protein kinase domain (0.00400801603206413);START domain (0.669338677354709);	DNA binding (0.547094188376753);ATP binding (0.00400801603206413);signal transduction (0.00400801603206413);protein phosphorylation (0.00400801603206413);lipid binding (0.669338677354709);protein kinase activity (0.00400801603206413);
35395	Green_plants	shared	no class	shared	CSL zinc finger (0.0408163265306122);DnaJ domain (0.944897959183673);DnaJ central domain (0.00204081632653061);FKBP-type peptidyl-prolyl cis-trans isomerase (0.00204081632653061);Ubiquinol-cytochrome C reductase, UQCRX/QCR9 like (0.00204081632653061);DnaJ C terminal domain (0.00612244897959184);	mitochondrial respiratory chain complex III (0.00204081632653061);mitochondrial electron transport, ubiquinol to cytochrome c (0.00204081632653061);unfolded protein binding (0.00204081632653061);heat shock protein binding (0.00204081632653061);mitochondrial inner membrane (0.00204081632653061);
35396	Green_plants	no class	no class	no class	Zinc knuckle (0.00616016427104723);Retroviral aspartyl protease (0.00205338809034908);gag-polyprotein putative aspartyl protease (0.186858316221766);Domain of unknown function (DUF4464) (0.00205338809034908);Ribosomal protein TL5, C-terminal domain (0.00410677618069815);Reverse transcriptase (RNA-dependent DNA polymerase) (0.0616016427104723);Mlo family (0.00205338809034908);Ulp1 protease family,…	nucleosome (0.00410677618069815);zinc ion binding (0.00616016427104723);cysteine-type peptidase activity (0.00205338809034908);nucleic acid binding (0.00616016427104723);aspartic-type endopeptidase activity (0.00410677618069815);defense response (0.00205338809034908);DNA binding (0.00410677618069815);integral component of membrane (0.00205338809034908);DNA integration (0.0410677618069815);proteol…
35397	Land_plants	shared	shared	no class	Xylanase inhibitor N-terminal (0.913223140495868);Xylanase inhibitor C-terminal (0.898760330578512);HpcH/HpaI aldolase/citrate lyase family (0.00206611570247934);	catalytic activity (0.00206611570247934);
35398	Land_plants	no class	no class	no class	Floricaula / Leafy protein SAM domain (0.0041407867494824);F-box-like (0.0496894409937888);F-box associated domain (0.0165631469979296);Protein of unknown function (DUF295) (0.0020703933747412);Kelch motif (0.0020703933747412);F-box domain (0.745341614906832);	protein binding (0.795031055900621);
35399	Land_plants	shared	no class	no class	Leucine Rich repeat (0.0104384133611691);Salt stress response/antifungal (0.00208768267223382);Protein tyrosine kinase (0.233820459290188);C2 domain (0.00208768267223382);Leucine Rich repeats (2 copies) (0.00626304801670146);Leucine Rich Repeat (0.0668058455114822);Leucine rich repeat (0.0981210855949896);Di-glucose binding within endoplasmic reticulum (0.711899791231733);Protein of unknown funct…	protein binding (0.146137787056367);ATP binding (0.311064718162839);protein kinase activity (0.538622129436326);protein phosphorylation (0.538622129436326);
35400	Green_plants	shared	shared	no class	Domain of unknown function (DUF4219) (0.00211864406779661);Cytochrome P450 (0.963983050847458);	heme binding (0.963983050847458);oxidation-reduction process (0.963983050847458);iron ion binding (0.963983050847458);oxidoreductase activity, acting on paired donors, with incorporation or reduction of molecular oxygen (0.963983050847458);
35401	Vascular_plants	fern without mesangio	no class	fern without mesangio	Pentatricopeptide repeat domain (0.111827956989247);PPR repeat family (0.961290322580645);DYW family of nucleic acid deaminases (0.0129032258064516);PPR repeat (0.963440860215054);Tetratricopeptide repeat (0.0043010752688172);	zinc ion binding (0.0129032258064516);protein binding (0.0043010752688172);
35402	Green_plants	shared	no class	shared	Glutathione S-transferase, C-terminal domain (0.62987012987013);Glutathione S-transferase, N-terminal domain (0.861471861471861);	protein binding (0.861471861471861);
35403	Green_plants	shared	mesangio	no class	Ankyrin repeats (3 copies) (0.00446428571428571);SBP domain (0.803571428571429);Ankyrin repeats (many copies) (0.00223214285714286);	DNA binding (0.803571428571429);nucleus (0.803571428571429);
35404	Land_plants	no class	no class	no class	Glycosyl hydrolase family 3 C-terminal domain (0.00223713646532438);Leucine rich repeat (0.1834451901566);Leucine Rich Repeat (0.00223713646532438);Protein kinase domain (0.0156599552572707);Leucine rich repeat N-terminal domain (0.00671140939597315);Carbohydrate-binding protein of the ER (0.961968680089485);Protein tyrosine kinase (0.208053691275168);Leucine Rich repeats (2 copies) (0.0626398210…	carbohydrate metabolic process (0.00223713646532438);protein phosphorylation (0.221476510067114);hydrolase activity, hydrolyzing O-glycosyl compounds (0.00223713646532438);protein kinase activity (0.221476510067114);ATP binding (0.0156599552572707);protein binding (0.185682326621924);
35405	Green_plants	shared	shared	no class	Myb-like DNA-binding domain (0.0022883295194508);Dof domain, zinc finger (0.947368421052632);SWIRM-associated region 1 (0.0022883295194508);	DNA binding (0.947368421052632);regulation of transcription, DNA-templated (0.947368421052632);
35406	Green_plants	shared	mesangio	no class	Cellulose synthase (0.997690531177829);Cys/Met metabolism PLP-dependent enzyme (0.0023094688221709);RING/Ubox like zinc-binding domain (0.136258660508083);Zinc-binding RING-finger (0.290993071593533);	membrane (0.997690531177829);cellulose synthase (UDP-forming) activity (0.997690531177829);pyridoxal phosphate binding (0.0023094688221709);cellulose biosynthetic process (0.997690531177829);
35407	Land_plants	no class	no class	no class	Leucine Rich Repeat (0.0516431924882629);Leucine rich repeat (0.197183098591549);Protein kinase domain (0.647887323943662);Leucine rich repeat N-terminal domain (0.0633802816901408);Leucine Rich repeat (0.0140845070422535);Protein tyrosine kinase (0.206572769953052);Leucine Rich repeats (2 copies) (0.00938967136150235);	protein phosphorylation (0.854460093896714);protein kinase activity (0.854460093896714);ATP binding (0.647887323943662);protein binding (0.213615023474178);
35408	Green_plants	no class	no class	no class	Endonuclease/Exonuclease/phosphatase family (0.546948356807512);
35409	Green_plants	shared	no class	shared	SAM dependent carboxyl methyltransferase (0.990476190476191);	methyltransferase activity (0.990476190476191);
35410	Green_plants	no class	no class	no class	CRAL/TRIO, N-terminal domain (0.602870813397129);CRAL/TRIO domain (0.84688995215311);
35411	Green_plants	shared	shared	no class	Ferric reductase like transmembrane component (0.672248803827751);FAD-binding domain (0.767942583732057);EF-hand domain pair (0.00717703349282297);EF-hand domain (0.0191387559808612);EF hand (0.00239234449760766);Respiratory burst NADPH oxidase (0.514354066985646);Ferric reductase NAD binding domain (0.72488038277512);	oxidation-reduction process (0.940191387559809);calcium ion binding (0.0287081339712919);oxidoreductase activity (0.799043062200957);oxidoreductase activity, acting on NAD(P)H, oxygen as acceptor (0.514354066985646);peroxidase activity (0.514354066985646);
35412	Green_plants	shared	no class	no class	Ring finger domain (0.00240384615384615);GDP-fucose protein O-fucosyltransferase (1);
35413	Green_plants	shared	no class	no class	Chalcone and stilbene synthases, N-terminal domain (0.00240963855421687);Chalcone and stilbene synthases, C-terminal domain (0.00240963855421687);Serine carboxypeptidase (1);	serine-type carboxypeptidase activity (1);proteolysis (1);
35414	Green_plants	shared	shared	no class	PMR5 N terminal Domain (0.749397590361446);GDSL/SGNH-like Acyl-Esterase family found in Pmr5 and Cas1p (0.992771084337349);
35415	Land_plants	no class	no class	fern	WD domain, G-beta repeat (0.00242130750605327);PPR repeat (0.588377723970944);Pentatricopeptide repeat domain (0.0411622276029056);PPR repeat family (0.774818401937046);Fibronectin type III-like domain (0.00242130750605327);Pentacotripeptide-repeat region of PRORP (0.00242130750605327);DDE superfamily endonuclease (0.00242130750605327);	protein binding (0.00242130750605327);
35416	Phragmoplastophytes	mesangio	mesangio	mesangio	Leucine Rich Repeat (0.39454094292804);Thioredoxin (0.00248138957816377);F-box-like (0.0124069478908189);F-box domain (0.563275434243176);FBD (0.39454094292804);	protein binding (0.575682382133995);cell redox homeostasis (0.00248138957816377);
35417	Green_plants	shared	shared	no class	Glycosyl hydrolase family 3 N terminal domain (0.800995024875622);Glycosyl hydrolase family 3 C-terminal domain (0.552238805970149);Fibronectin type III-like domain (0.00497512437810945);	carbohydrate metabolic process (0.925373134328358);hydrolase activity, hydrolyzing O-glycosyl compounds (0.925373134328358);
35418	Land_plants	no class	no class	no class	EamA-like transporter family (0.89);START domain (0.0025);	integral component of membrane (0.89);membrane (0.89);lipid binding (0.0025);
35419	Phragmoplastophytes	shared	shared	no class	Transmembrane amino acid transporter protein (0.992405063291139);
35420	Green_plants	shared	shared	no class	AP2 domain (0.778067885117493);	DNA-binding transcription factor activity (0.778067885117493);regulation of transcription, DNA-templated (0.778067885117493);
35421	Green_plants	no class	no class	no class	ANTH domain (0.00793650793650794);Retroviral aspartyl protease (0.00264550264550265);Protein tyrosine kinase (0.817460317460317);PAS domain (0.0343915343915344);Ethylene-responsive protein kinase Le-CTR1 (0.338624338624339);Protein kinase domain (0.0158730158730159);PAS fold (0.222222222222222);Integrase core domain (0.00264550264550265);Reverse transcriptase (RNA-dependent DNA polymerase) (0.002…	phospholipid binding (0.00793650793650794);DNA integration (0.00264550264550265);protein kinase activity (0.828042328042328);protein phosphorylation (0.828042328042328);regulation of transcription, DNA-templated (0.216931216931217);protein binding (0.00529100529100529);ATP binding (0.0158730158730159);
35422	Green_plants	no class	mesangio	no class	Kinesin motor domain (0.878306878306878);Calponin homology (CH) domain (0.285714285714286);Microtubule binding (0.116402116402116);Di-glucose binding within endoplasmic reticulum (0.0925925925925926);	ATP binding (0.878306878306878);protein binding (0.285714285714286);microtubule-based movement (0.878306878306878);microtubule binding (0.973544973544973);microtubule motor activity (0.878306878306878);
35423	Land_plants	no class	mesangio	no class	Protein kinase domain (0.0663129973474801);Salt stress response/antifungal (0.96551724137931);Protein tyrosine kinase (0.0424403183023873);WD domain, G-beta repeat (0.0026525198938992);PPR repeat (0.0026525198938992);DEAD/DEAH box helicase (0.0026525198938992);Proline-rich membrane anchor 1 (0.0026525198938992);WAX2 C-terminal domain (0.0026525198938992);	ATP binding (0.0689655172413793);protein binding (0.0026525198938992);protein phosphorylation (0.108753315649867);protein kinase activity (0.108753315649867);nucleic acid binding (0.0026525198938992);
35424	Green_plants	no class	no class	no class	IPT/TIG domain (0.00531914893617021);Galactose binding lectin domain (0.579787234042553);Glycosyl hydrolases family 35 (0.688829787234043);Domain of unknown function (DUF2341) (0.00531914893617021);Concanavalin A-like lectin/glucanases superfamily (0.00531914893617021);Kelch motif (0.0132978723404255);Galactose oxidase, central domain (0.00797872340425532);PRP1 splicing factor, N-terminal (0.0026…	nucleus (0.00265957446808511);mRNA splicing, via spliceosome (0.00265957446808511);carbohydrate binding (0.579787234042553);protein binding (0.0106382978723404);
35425	Green_plants	shared	no class	no class	Domain of unknown function (DUF3444) (0.77807486631016);DnaJ domain (0.75668449197861);SprT-like zinc ribbon domain (0.00267379679144385);WCCH motif (0.00267379679144385);
35426	Green_plants	shared	shared	no class	Cation transporter/ATPase, N-terminus (0.553475935828877);haloacid dehalogenase-like hydrolase (0.788770053475936);Protein of unknown function (DUF 659) (0.00267379679144385);Cation transport ATPase (P-type) (0.0240641711229947);E1-E2 ATPase (0.767379679144385);
35427	Green_plants	no class	no class	no class	Actin (0.00267379679144385);Leucine rich repeats (6 copies) (0.0935828877005348);KAP family P-loop domain (0.0053475935828877);ABC transporter transmembrane region (0.00267379679144385);Leucine Rich Repeat (0.018716577540107);NB-ARC domain (0.00802139037433155);Leucine Rich repeats (2 copies) (0.0133689839572193);Protein tyrosine kinase (0.00267379679144385);Leucine Rich repeat (0.013368983957219…	ADP binding (0.00802139037433155);protein kinase activity (0.0053475935828877);protein phosphorylation (0.0053475935828877);ATP binding (0.0053475935828877);transmembrane transport (0.00267379679144385);ATPase activity, coupled to transmembrane movement of substances (0.00267379679144385);protein binding (0.0347593582887701);integral component of membrane (0.00267379679144385);
35428	Phragmoplastophytes	shared	no class	no class	Protein tyrosine kinase (0.00273224043715847);Protein kinase domain (0.991803278688525);Keratin, high sulfur B2 protein (0.00273224043715847);	keratin filament (0.00273224043715847);protein phosphorylation (0.994535519125683);protein kinase activity (0.994535519125683);ATP binding (0.991803278688525);
35429	Land_plants	shared	no class	shared	PPPDE putative peptidase domain (0.00273972602739726);VPS28 protein (0.00273972602739726);Plant protein of unknown function (0.983561643835616);Universal stress protein family (0.00273972602739726);WD domain, G-beta repeat (0.00273972602739726);PPR repeat (0.00273972602739726);	protein binding (0.00273972602739726);ESCRT I complex (0.00273972602739726);endosome transport via multivesicular body sorting pathway (0.00273972602739726);response to stress (0.00273972602739726);
35430	Green_plants	mesangio	no class	mesangio	mTERF (0.953424657534247);	regulation of transcription, DNA-templated (0.953424657534247);double-stranded DNA binding (0.953424657534247);
35431	Phragmoplastophytes	shared	no class	no class	Putative S-adenosyl-L-methionine-dependent methyltransferase (1);	methyltransferase activity (1);
35432	Green_plants	no class	no class	no class	Oxidoreductase FAD-binding domain (0.00276243093922652);Glycosyl hydrolases family 17 (0.00276243093922652);Oxidoreductase NAD-binding domain (0.00276243093922652);Integrase core domain (0.00276243093922652);Core histone H2A/H2B/H3/H4 (0.00276243093922652);Protein of unknown function (DUF 659) (0.00552486187845304);X8 domain (0.00276243093922652);tRNA synthetases class I (I, L, M and V) (0.002762…	cellulose synthase (UDP-forming) activity (0.00276243093922652);DNA binding (0.00276243093922652);oxidation-reduction process (0.00552486187845304);ATP binding (0.00276243093922652);tRNA aminoacylation for protein translation (0.00276243093922652);carbohydrate metabolic process (0.00276243093922652);DNA integration (0.00276243093922652);hydrolase activity, hydrolyzing O-glycosyl compounds (0.0027…
35433	Green_plants	no class	no class	no class	Rapid ALkalinization Factor (RALF) (0.00277777777777778);Core histone H2A/H2B/H3/H4 (0.972222222222222);	DNA binding (0.972222222222222);nucleosome (0.972222222222222);
35434	Green_plants	shared	no class	no class	BCS1 N terminal (0.00279329608938547);ATPase family associated with various cellular activities (AAA) (0.843575418994413);Domain associated at C-terminal with AAA (0.553072625698324);	ATP binding (0.843575418994413);mitochondrial respiratory chain complex III assembly (0.00279329608938547);
35435	Green_plants	no class	no class	no class	Major Facilitator Superfamily (0.687150837988827);Sugar (and other) transporter (0.00837988826815642);	integral component of membrane (0.695530726256983);transmembrane transport (0.695530726256983);transmembrane transporter activity (0.00837988826815642);
35436	Green_plants	shared	shared	no class	Profilin (0.0028169014084507);Anaphase-promoting complex subunit 5 (0.0028169014084507);Pectinacetylesterase (0.997183098591549);	hydrolase activity (0.997183098591549);
35437	Green_plants	shared	shared	no class	RNA recognition motif. (a.k.a. RRM, RBD, or RNP domain) (0.977337110481586);linker between RRM2 and RRM3 domains in RBM39 protein (0.0028328611898017);Zinc knuckle (0.240793201133144);	nucleic acid binding (0.977337110481586);zinc ion binding (0.240793201133144);
35438	Green_plants	shared	no class	no class	NAD dependent epimerase/dehydratase family (0.827195467422096);3-beta hydroxysteroid dehydrogenase/isomerase family (0.0509915014164306);NAD(P)H-binding (0.0141643059490085);GDP-mannose 4,6 dehydratase (0.0198300283286119);	steroid biosynthetic process (0.0509915014164306);3-beta-hydroxy-delta5-steroid dehydrogenase activity (0.0509915014164306);catalytic activity (0.827195467422096);oxidoreductase activity, acting on the CH-OH group of donors, NAD or NADP as acceptor (0.0509915014164306);oxidation-reduction process (0.0509915014164306);coenzyme binding (0.827195467422096);
35439	Green_plants	no class	no class	no class	Protein of unknown function (DUF563) (0.817663817663818);	transferase activity, transferring glycosyl groups (0.817663817663818);
35440	Land_plants	no class	no class	no class	Serine aminopeptidase, S33 (0.0285714285714286);alpha/beta hydrolase fold (0.268571428571429);Alpha/beta hydrolase family (0.451428571428571);
35441	Land_plants	shared	no class	no class	Multicopper oxidase (1);SAM dependent carboxyl methyltransferase (0.00285714285714286);	copper ion binding (0.945714285714286);methyltransferase activity (0.00285714285714286);oxidation-reduction process (0.977142857142857);oxidoreductase activity (0.791428571428571);
35442	Green_plants	shared	no class	no class	Pectate lyase (0.839541547277937);Pectate lyase, N terminus (0.0659025787965616);	pectate lyase activity (0.0659025787965616);
35443	Green_plants	shared	shared	no class	Nodulin-like (0.845272206303725);Major Facilitator Superfamily (0.194842406876791);	integral component of membrane (0.194842406876791);transmembrane transport (0.194842406876791);
35444	Phragmoplastophytes	shared	shared	no class	AUX/IAA family (0.985590778097983);Protein kinase domain (0.00288184438040346);4-alpha-glucanotransferase (0.00288184438040346);	carbohydrate metabolic process (0.00288184438040346);protein phosphorylation (0.00288184438040346);4-alpha-glucanotransferase activity (0.00288184438040346);protein kinase activity (0.00288184438040346);ATP binding (0.00288184438040346);
35445	Green_plants	shared	no class	no class	Chlorophyll A-B binding protein (0.988472622478386);
35446	Green_plants	no class	mesangio	no class	Mlo family (0.997109826589595);	integral component of membrane (0.997109826589595);defense response (0.997109826589595);
35447	Green_plants	no class	no class	no class	Integrase core domain (0.00289855072463768);Reverse transcriptase (RNA-dependent DNA polymerase) (0.00289855072463768);haloacid dehalogenase-like hydrolase (0.12463768115942);Phospholipid-translocating P-type ATPase C-terminal (0.744927536231884);Phospholipid-translocating ATPase N-terminal (0.614492753623188);Cation transport ATPase (P-type) (0.765217391304348);E1-E2 ATPase (0.353623188405797);	DNA integration (0.00289855072463768);
35448	Green_plants	no class	no class	no class	Dimerisation domain (0.576023391812866);O-methyltransferase (0.885964912280702);	O-methyltransferase activity (0.885964912280702);protein dimerization activity (0.564327485380117);
35449	Hordeum_vulgare	no class	no class	no class	Cleavage site for pathogenic type III effector avirulence factor Avr (0.0410557184750733);WRKY DNA -binding domain (0.0439882697947214);Kelch motif (0.0175953079178886);Protein tyrosine kinase (0.0498533724340176);Ribosome inactivating protein (0.0381231671554252);Protein phosphatase 2C (0.0469208211143695);B3 DNA binding domain (0.0410557184750733);NB-ARC domain (0.750733137829912);Exo70 exocyst…	catalytic activity (0.0469208211143695);exocytosis (0.00586510263929619);rRNA N-glycosylase activity (0.0381231671554252);DNA-binding transcription factor activity (0.0439882697947214);DNA binding (0.0410557184750733);protein binding (0.0175953079178886);regulation of transcription, DNA-templated (0.0439882697947214);ADP binding (0.750733137829912);exocyst (0.00586510263929619);sequence-specific …
35450	Land_plants	shared	shared	no class	X8 domain (0.988165680473373);Glycosyl hydrolases family 17 (0.0384615384615385);Cytochrome P450 (0.0029585798816568);	carbohydrate metabolic process (0.0384615384615385);oxidoreductase activity, acting on paired donors, with incorporation or reduction of molecular oxygen (0.0029585798816568);oxidation-reduction process (0.0029585798816568);heme binding (0.0029585798816568);hydrolase activity, hydrolyzing O-glycosyl compounds (0.0384615384615385);iron ion binding (0.0029585798816568);
35451	Green_plants	fern	fern	fern	Integrase core domain (0.00298507462686567);Reverse transcriptase (RNA-dependent DNA polymerase) (0.00298507462686567);Protein of unknown function (DUF_B2219) (0.543283582089552);Common central domain of tyrosinase (0.859701492537313);Polyphenol oxidase middle domain (0.758208955223881);	oxidation-reduction process (0.808955223880597);oxidoreductase activity (0.859701492537313);catechol oxidase activity (0.808955223880597);metabolic process (0.859701492537313);DNA integration (0.00298507462686567);
35452	Picea_abies	no class	no class	no class	Protein tyrosine kinase (0.00298507462686567);	protein kinase activity (0.00298507462686567);protein phosphorylation (0.00298507462686567);
35453	Phragmoplastophytes	shared	shared	no class	RNA recognition motif. (a.k.a. RRM, RBD, or RNP domain) (0.0029940119760479);Uncharacterized conserved protein (DUF2196) (0.0029940119760479);Glycosyl hydrolases family 28 (0.988023952095808);	carbohydrate metabolic process (0.988023952095808);polygalacturonase activity (0.988023952095808);nucleic acid binding (0.0029940119760479);
35454	Green_plants	shared	no class	shared	C2H2-type zinc finger (0.244712990936556);Hexokinase (0.027190332326284);	carbohydrate metabolic process (0.027190332326284);ATP binding (0.027190332326284);phosphotransferase activity, alcohol group as acceptor (0.027190332326284);
35455	Green_plants	shared	shared	no class	ACT domain (0.891238670694864);
35456	Green_plants	no class	no class	no class	PPR repeat family (0.00303030303030303);SRF-type transcription factor (DNA-binding and dimerisation domain) (0.00303030303030303);Reverse transcriptase (RNA-dependent DNA polymerase) (0.427272727272727);DYW family of nucleic acid deaminases (0.00303030303030303);PPR repeat (0.00303030303030303);	DNA binding (0.00303030303030303);zinc ion binding (0.00303030303030303);protein dimerization activity (0.00303030303030303);
35457	Green_plants	shared	shared	no class	short chain dehydrogenase (0.835866261398176);Enoyl-(Acyl carrier protein) reductase (0.0425531914893617);
35458	Green_plants	no class	no class	no class	N-terminal domain of argonaute (0.634146341463415);Glycine-rich region of argonaut (0.0304878048780488);Argonaute linker 1 domain (0.679878048780488);PAZ domain (0.759146341463415);Argonaute linker 2 domain (0.753048780487805);Piwi domain (0.835365853658537);Mid domain of argonaute (0.457317073170732);	protein binding (0.759146341463415);nucleic acid binding (0.835365853658537);
35459	Green_plants	shared	no class	no class	Haspin like kinase domain (0.00611620795107034);Protein kinase domain (0.963302752293578);	ATP binding (0.963302752293578);protein kinase activity (0.963302752293578);protein phosphorylation (0.963302752293578);
35460	Green_plants	no class	no class	no class	F-box-like (0.107033639143731);Protein of unknown function (DUF 659) (0.00305810397553517);Leucine Rich repeat (0.110091743119266);F-box domain (0.0152905198776758);	protein binding (0.229357798165138);
35461	Green_plants	shared	shared	no class	EF-hand domain (0.0642201834862385);EF hand (0.113149847094801);Serine hydrolase (FSH1) (0.00305810397553517);EF-hand domain pair (0.990825688073395);	calcium ion binding (0.996941896024465);
35462	Green_plants	shared	shared	no class	FAE1/Type III polyketide synthase-like protein (1);Chalcone and stilbene synthases, C-terminal domain (0.04);3-Oxoacyl-[acyl-carrier-protein (ACP)] synthase III C terminal (0.750769230769231);	fatty acid biosynthetic process (1);transferase activity, transferring acyl groups other than amino-acyl groups (1);membrane (1);
35463	Green_plants	no class	no class	no class	MatE (0.990769230769231);	drug transmembrane transporter activity (0.990769230769231);drug transmembrane transport (0.990769230769231);transmembrane transport (0.990769230769231);membrane (0.990769230769231);antiporter activity (0.990769230769231);
35464	Green_plants	no class	no class	no class	Chitin recognition protein (0.373456790123457);Polysaccharide deacetylase (0.00308641975308642);Chitinase class I (0.882716049382716);Chitin binding Peritrophin-A domain (0.0123456790123457);	chitin metabolic process (0.0123456790123457);extracellular region (0.0123456790123457);chitin binding (0.385802469135802);chitinase activity (0.882716049382716);chitin catabolic process (0.882716049382716);cell wall macromolecule catabolic process (0.882716049382716);carbohydrate metabolic process (0.00308641975308642);hydrolase activity, acting on carbon-nitrogen (but not peptide) bonds (0.0030…
35465	Green_plants	shared	shared	no class	Glycosyl hydrolase family 9 (1);Carbohydrate binding domain CBM49 (0.208074534161491);Ankyrin repeats (3 copies) (0.0031055900621118);Leucine rich repeat N-terminal domain (0.0031055900621118);	carbohydrate metabolic process (1);hydrolase activity, hydrolyzing O-glycosyl compounds (1);carbohydrate binding (0.208074534161491);
35466	Green_plants	no class	mesangio	no class	Oligonucleotide/oligosaccharide-binding (OB)-fold (0.683229813664596);Major Facilitator Superfamily (0.0062111801242236);AAA domain (0.0217391304347826);S1 RNA binding domain (0.0590062111801242);LSM domain (0.0031055900621118);DEAD/DEAH box helicase (0.326086956521739);Helicase conserved C-terminal domain (0.779503105590062);Helicase associated domain (HA2) (0.829192546583851);	helicase activity (0.829192546583851);ATP binding (0.326086956521739);integral component of membrane (0.0062111801242236);nucleic acid binding (0.347826086956522);transmembrane transport (0.0062111801242236);
35467	Green_plants	no class	no class	no class	NAD dependent epimerase/dehydratase family (0.00623052959501558);NmrA-like family (0.956386292834891);Raffinose synthase or seed imbibition protein Sip1 (0.00311526479750779);	catalytic activity (0.00623052959501558);coenzyme binding (0.00623052959501558);
35468	Green_plants	no class	no class	no class	PAS fold (0.00311526479750779);IPT/TIG domain (0.00311526479750779);haloacid dehalogenase-like hydrolase (0.00311526479750779);Protein of unknown function (DUF 659) (0.00623052959501558);Myb/SANT-like DNA-binding domain (0.00311526479750779);HAUS augmin-like complex subunit 3 (0.00311526479750779);SPRY domain (0.00311526479750779);Reverse transcriptase (RNA-dependent DNA polymerase) (0.0031152647…	methyltransferase activity (0.00311526479750779);protein binding (0.0747663551401869);cytoplasm (0.00311526479750779);autophagosome assembly (0.00311526479750779);
35469	Land_plants	shared	no class	no class	Helix-loop-helix DNA-binding domain (0.810725552050473);	protein dimerization activity (0.810725552050473);
35470	Green_plants	no class	no class	no class	KH domain (0.996845425867508);	RNA binding (0.996845425867508);
35471	Green_plants	shared	no class	shared	GH3 auxin-responsive promoter (0.993690851735016);
35472	Green_plants	shared	no class	no class	Hsp20/alpha crystallin family (0.965299684542587);
35473	Green_plants	no class	no class	no class	EF-hand domain pair (0.643533123028391);Cytoskeletal-regulatory complex EF hand (0.00630914826498423);EF hand (0.340694006309148);EF-hand domain (0.00315457413249211);	calcium ion binding (0.788643533123028);protein binding (0.00630914826498423);
35474	Green_plants	no class	no class	no class	Phosphopantetheine attachment site (0.577777777777778);
35475	Green_plants	no class	no class	no class	Protein of unknown function (DUF4100) (0.00317460317460317);Leucine Rich repeat (0.00317460317460317);Protein tyrosine kinase (0.742857142857143);NB-ARC domain (0.0380952380952381);Protein of unknown function (DUF1221) (0.0698412698412698);Protein kinase domain (0.222222222222222);Sel1 repeat (0.019047619047619);	ADP binding (0.0380952380952381);protein phosphorylation (0.949206349206349);protein kinase activity (0.949206349206349);ATP binding (0.222222222222222);protein binding (0.00317460317460317);
35476	Green_plants	shared	shared	no class	Major intrinsic protein (0.996794871794872);	membrane (0.996794871794872);transmembrane transport (0.996794871794872);channel activity (0.996794871794872);
35477	Green_plants	shared	shared	shared	CCT motif (0.00324675324675325);GATA zinc finger (0.892857142857143);tify domain (0.00324675324675325);	DNA-binding transcription factor activity (0.892857142857143);sequence-specific DNA binding (0.892857142857143);zinc ion binding (0.892857142857143);regulation of transcription, DNA-templated (0.892857142857143);protein binding (0.00324675324675325);
35478	Green_plants	shared	no class	no class	Cation transport ATPase (P-type) (0.366883116883117);Ca2+-ATPase N terminal autoinhibitory domain (0.383116883116883);E1-E2 ATPase (0.850649350649351);haloacid dehalogenase-like hydrolase (0.649350649350649);Cation transporting ATPase, C-terminus (0.701298701298701);Cation transporter/ATPase, N-terminus (0.691558441558442);	calmodulin binding (0.383116883116883);
35479	Green_plants	shared	shared	no class	Leucine Rich repeat (0.00326797385620915);AT hook motif (0.0326797385620915);Domain of unknown function (DUF296) (0.92156862745098);	DNA binding (0.0326797385620915);protein binding (0.00326797385620915);
35480	Green_plants	shared	shared	no class	Sugar efflux transporter for intercellular exchange (0.990196078431373);PQ loop repeat (0.00326797385620915);	integral component of membrane (0.990196078431373);
35481	Green_plants	shared	shared	no class	Thaumatin family (0.99672131147541);
35482	Land_plants	fern without mesangio	fern without mesangio	no class	Zinc knuckle (0.118421052631579);Domain of unknown function (DUF4283) (0.322368421052632);	nucleic acid binding (0.0690789473684211);zinc ion binding (0.0690789473684211);
35483	Land_plants	shared	shared	no class	Leucine Rich Repeat (0.115131578947368);Leucine rich repeat (0.292763157894737);Protein tyrosine kinase (0.299342105263158);Leucine Rich repeats (2 copies) (0.108552631578947);Leucine Rich repeat (0.00328947368421053);Leucine rich repeat N-terminal domain (0.838815789473684);Protein kinase domain (0.601973684210526);	protein phosphorylation (0.901315789473684);protein kinase activity (0.901315789473684);ATP binding (0.601973684210526);protein binding (0.361842105263158);
35484	Land_plants	no class	no class	fern	Filament-like plant protein, long coiled-coil (0.963696369636964);ABC transporter (0.0033003300330033);Ribosomal Proteins L2, RNA binding domain (0.0033003300330033);	intracellular (0.0033003300330033);ATP binding (0.0033003300330033);translation (0.0033003300330033);ATPase activity (0.0033003300330033);ribosome (0.0033003300330033);structural constituent of ribosome (0.0033003300330033);
35485	Phragmoplastophytes	no class	no class	fern	DNA polymerase III subunits gamma and tau domain III (0.291390728476821);DNA polymerase III, delta subunit (0.834437086092715);Serine aminopeptidase, S33 (0.0033112582781457);Late embryogenesis abundant protein (0.0033112582781457);Holliday junction DNA helicase ruvB N-terminus (0.0033112582781457);Synaptotagmin-like mitochondrial-lipid-binding domain (0.0033112582781457);	four-way junction helicase activity (0.0033112582781457);response to stress (0.0033112582781457);DNA repair (0.0033112582781457);DNA-directed DNA polymerase activity (0.291390728476821);DNA recombination (0.0033112582781457);
35486	Green_plants	shared	no class	shared	FHA domain (0.0666666666666667);ATPase family associated with various cellular activities (AAA) (0.84);	ATP binding (0.84);protein binding (0.0666666666666667);
35487	Green_plants	no class	no class	no class	GDSL/SGNH-like Acyl-Esterase family found in Pmr5 and Cas1p (0.959866220735786);PMR5 N terminal Domain (0.692307692307692);
35488	Green_plants	shared	shared	no class	CCT motif (0.232323232323232);Response regulator receiver domain (0.95959595959596);	protein binding (0.232323232323232);phosphorelay signal transduction system (0.95959595959596);
35489	Green_plants	no class	no class	no class	Ubiquitin carboxyl-terminal hydrolase (0.00336700336700337);Acylphosphatase (0.00336700336700337);LysM domain (0.00336700336700337);Integrase core domain (0.0437710437710438);NB-ARC domain (0.00336700336700337);Phosphatidylinositol-specific phospholipase C, Y domain (0.00336700336700337);Elongation factor Tu GTP binding domain (0.00673400673400673);Domain of unknown function (DUF1995) (0.00336700…	nucleic acid binding (0.00336700336700337);GTPase activity (0.00673400673400673);O-acyltransferase activity (0.00336700336700337);GTP binding (0.00673400673400673);calcium ion binding (0.00336700336700337);thiol-dependent ubiquitinyl hydrolase activity (0.00336700336700337);pyridoxal phosphate binding (0.00336700336700337);transferase activity, transferring acyl groups other than amino-acyl group…
35490	Green_plants	no class	no class	no class	Centromere kinetochore component CENP-T histone fold (0.942567567567568);TATA box binding protein associated factor (TAF) (0.00337837837837838);	DNA-templated transcription, initiation (0.00337837837837838);
35491	Land_plants	shared	no class	no class	LURP-one-related (0.983108108108108);
35492	Green_plants	shared	no class	no class	Homeobox KN domain (0.694915254237288);Associated with HOX (0.820338983050847);	regulation of transcription, DNA-templated (0.694915254237288);DNA binding (0.694915254237288);
35493	Green_plants	shared	no class	shared	Hsp70 protein (1);
35494	Green_plants	no class	no class	no class	Ulp1 protease family, C-terminal catalytic domain (0.0309278350515464);SAM dependent carboxyl methyltransferase (0.013745704467354);Integrase core domain (0.00343642611683849);Protein of unknown function (DUF 659) (0.00343642611683849);Domain of unknown function (DUF4360) (0.00343642611683849);DDE superfamily endonuclease (0.00343642611683849);	proteolysis (0.0309278350515464);DNA integration (0.00343642611683849);methyltransferase activity (0.013745704467354);cysteine-type peptidase activity (0.0309278350515464);
35495	Land_plants	no class	no class	no class	gag-polypeptide of LTR copia-type (0.641379310344828);Zinc knuckle (0.0137931034482759);Domain of unknown function (DUF4219) (0.0103448275862069);Reverse transcriptase (RNA-dependent DNA polymerase) (0.0103448275862069);GAG-pre-integrase domain (0.0172413793103448);Integrase core domain (0.0103448275862069);	DNA integration (0.0103448275862069);nucleic acid binding (0.0137931034482759);zinc ion binding (0.0137931034482759);
35496	Green_plants	shared	shared	shared	PLD-like domain (0.164335664335664);C2 domain (0.727272727272727);Phospholipase D C terminal (0.800699300699301);Phospholipase D Active site motif (0.877622377622378);Endonuclease/Exonuclease/phosphatase family (0.0034965034965035);Reverse transcriptase (RNA-dependent DNA polymerase) (0.00699300699300699);	catalytic activity (0.877622377622378);
35497	Euphyllophytes	no class	no class	no class	Reverse transcriptase (RNA-dependent DNA polymerase) (0.0629370629370629);Phosphatidylinositol-4-phosphate 5-Kinase (0.0034965034965035);zinc-binding in reverse transcriptase (0.0314685314685315);	phosphatidylinositol metabolic process (0.0034965034965035);phosphatidylinositol phosphate kinase activity (0.0034965034965035);
35498	Green_plants	no class	no class	no class	Lateral organ boundaries (LOB) domain (0.996503496503496);
35499	Green_plants	no class	no class	no class	Homeobox associated leucine zipper (0.645614035087719);Homeobox domain (0.978947368421053);	regulation of transcription, DNA-templated (0.645614035087719);sequence-specific DNA binding (0.645614035087719);DNA binding (0.978947368421053);DNA-binding transcription factor activity (0.645614035087719);
35500	Land_plants	no class	no class	no class	IPT/TIG domain (0.00350877192982456);Domain of unknown function (DUF4228) (0.905263157894737);
35501	Green_plants	shared	shared	no class	short chain dehydrogenase (0.0350877192982456);Enoyl-(Acyl carrier protein) reductase (0.971929824561404);
35502	Picea_abies	no class	no class	no class
35503	Phragmoplastophytes	no class	no class	no class	Endonuclease/Exonuclease/phosphatase family (0.0246478873239437);
35504	Green_plants	shared	no class	shared	Protein kinase domain (0.992932862190813);	protein phosphorylation (0.992932862190813);protein kinase activity (0.992932862190813);ATP binding (0.992932862190813);
35505	Land_plants	no class	no class	no class	Zinc knuckle (0.163120567375887);Domain of unknown function (DUF4219) (0.00354609929078014);Domain of unknown function (DUF4283) (0.0283687943262411);	zinc ion binding (0.138297872340426);nucleic acid binding (0.138297872340426);
35506	Green_plants	no class	mesangio	no class	Wax ester synthase-like Acyl-CoA acyltransferase domain (0.570921985815603);Protein of unknown function (DUF1298) (0.719858156028369);	diacylglycerol O-acyltransferase activity (0.907801418439716);glycerolipid biosynthetic process (0.570921985815603);
35507	Green_plants	shared	no class	shared	Lipase (class 3) (0.829787234042553);	lipid metabolic process (0.829787234042553);
35508	Green_plants	shared	no class	no class	Aldo/keto reductase family (0.992857142857143);
35509	Green_plants	shared	shared	no class	DUF761-associated sequence motif (0.003584229390681);PRONE (Plant-specific Rop nucleotide exchanger) (0.978494623655914);	Rho guanyl-nucleotide exchange factor activity (0.978494623655914);
35510	Green_plants	shared	shared	no class	Trehalose-phosphatase (0.992831541218638);	catalytic activity (0.992831541218638);trehalose biosynthetic process (0.992831541218638);
35511	Land_plants	no class	no class	no class	Inorganic pyrophosphatase (0.00359712230215827);Putative S-adenosyl-L-methionine-dependent methyltransferase (0.996402877697842);	inorganic diphosphatase activity (0.00359712230215827);cytoplasm (0.00359712230215827);magnesium ion binding (0.00359712230215827);phosphate-containing compound metabolic process (0.00359712230215827);methyltransferase activity (0.996402877697842);
35512	Land_plants	shared	no class	mesangio	Terpene synthase, N-terminal domain (0.805054151624549);RF-1 domain (0.0072202166064982);Serine carboxypeptidase (0.0036101083032491);Terpene synthase family, metal binding domain (0.595667870036101);	magnesium ion binding (0.595667870036101);lyase activity (0.949458483754513);terpene synthase activity (0.949458483754513);translational termination (0.0072202166064982);serine-type carboxypeptidase activity (0.0036101083032491);translation release factor activity (0.0072202166064982);proteolysis (0.0036101083032491);metabolic process (0.805054151624549);
35513	Green_plants	no class	no class	no class	Membrane transport protein (1);	transmembrane transport (1);integral component of membrane (1);
35514	Green_plants	shared	no class	no class	C-terminus of histone H2A (0.952727272727273);Core histone H2A/H2B/H3/H4 (0.938181818181818);	nucleosome (0.938181818181818);DNA binding (0.938181818181818);
35515	Land_plants	no class	no class	no class	Probable lipid transfer (0.952554744525547);
35516	Phragmoplastophytes	no class	no class	no class	SNARE domain (0.00364963503649635);Syntaxin-like protein (0.00364963503649635);Late embryogenesis abundant protein (0.81021897810219);	membrane (0.00364963503649635);
35517	Green_plants	no class	no class	no class	GDP-fucose protein O-fucosyltransferase (0.0146520146520147);Nucleotide-diphospho-sugar transferase (0.967032967032967);
35518	Green_plants	no class	no class	no class	ACT domain (0.382352941176471);Protein tyrosine kinase (0.786764705882353);	protein kinase activity (0.786764705882353);protein phosphorylation (0.786764705882353);
35519	Green_plants	no class	no class	no class	Dehydrogenase E1 component (0.003690036900369);Galactosyltransferase (0.560885608856089);Galactoside-binding lectin (0.782287822878229);	metabolic process (0.003690036900369);galactosyltransferase activity (0.560885608856089);membrane (0.560885608856089);oxidoreductase activity, acting on the aldehyde or oxo group of donors, disulfide as acceptor (0.003690036900369);carbohydrate binding (0.782287822878229);protein glycosylation (0.560885608856089);
35520	Green_plants	no class	no class	no class	Phosphate-induced protein 1 conserved region (0.992619926199262);
35521	Land_plants	fern	no class	fern	Protein tyrosine kinase (0.206642066420664);Protein kinase domain (0.501845018450184);Leucine rich repeat N-terminal domain (0.125461254612546);Leucine Rich Repeat (0.140221402214022);Leucine rich repeat (0.202952029520295);	protein kinase activity (0.708487084870849);protein phosphorylation (0.708487084870849);protein binding (0.291512915129151);ATP binding (0.501845018450184);
35522	Green_plants	shared	shared	no class	Galactosyltransferase (0.988888888888889);Domain of unknown function (DUF4094) (0.566666666666667);HEAT-like repeat (0.0037037037037037);	protein glycosylation (0.988888888888889);membrane (0.988888888888889);galactosyltransferase activity (0.988888888888889);
35523	Green_plants	no class	no class	no class	Cytosolic domain of 10TM putative phosphate transporter (0.833333333333333);Calcium-dependent channel, 7TM region, putative phosphate (0.948148148148148);Late exocytosis, associated with Golgi transport (0.648148148148148);	membrane (0.948148148148148);
35524	Green_plants	shared	shared	mesangio	C2H2-type zinc finger (0.929368029739777);Sugar (and other) transporter (0.00371747211895911);Protein kinase domain (0.00371747211895911);Zinc finger, C2H2 type (0.00743494423791822);	integral component of membrane (0.00371747211895911);transmembrane transport (0.00371747211895911);ATP binding (0.00371747211895911);protein kinase activity (0.00371747211895911);protein phosphorylation (0.00371747211895911);transmembrane transporter activity (0.00371747211895911);
35525	Green_plants	no class	no class	no class	Cellulase (glycosyl hydrolase family 5) (0.646840148698885);Fascin domain (0.0557620817843866);	actin filament binding (0.0557620817843866);protein binding, bridging (0.0557620817843866);carbohydrate metabolic process (0.646840148698885);hydrolase activity, hydrolyzing O-glycosyl compounds (0.646840148698885);
35526	Green_plants	mesangio	no class	mesangio	Ankyrin repeats (3 copies) (0.869402985074627);Ankyrin repeats (many copies) (0.294776119402985);Ankyrin repeat (0.138059701492537);Domain of unknown function (0.638059701492537);gag-polypeptide of LTR copia-type (0.00373134328358209);	protein binding (0.138059701492537);
35527	Euphyllophytes	no class	no class	no class
35528	Land_plants	no class	no class	no class	Plant PDR ABC transporter associated (0.327067669172932);ABC-2 type transporter (0.515037593984962);ABC-transporter extracellular N-terminal (0.330827067669173);ABC transporter (0.582706766917293);	ATPase activity (0.582706766917293);membrane (0.515037593984962);ATP binding (0.582706766917293);
35529	Land_plants	no class	no class	fern	AUX/IAA family (0.471698113207547);Auxin response factor (0.966037735849057);B3 DNA binding domain (0.973584905660377);	nucleus (0.966037735849057);response to hormone (0.966037735849057);DNA binding (1);regulation of transcription, DNA-templated (0.966037735849057);
35530	Green_plants	no class	mesangio	no class	Regulator of chromosome condensation (RCC1) repeat (0.00754716981132075);Protein tyrosine kinase (0.532075471698113);Aspartyl protease (0.00377358490566038);WD domain, G-beta repeat (0.00377358490566038);IQ calmodulin-binding motif (0.00377358490566038);Leucine rich repeat N-terminal domain (0.00754716981132075);Protein of unknown function (DUF 659) (0.00377358490566038);LysM domain (0.2679245283…	ATP binding (0.430188679245283);protein binding (0.0113207547169811);protein phosphorylation (0.947169811320755);protein kinase activity (0.947169811320755);GTPase activity (0.00377358490566038);
35531	Green_plants	shared	shared	no class	Aluminium activated malate transporter (0.992452830188679);Universal stress protein family (0.00377358490566038);SBP domain (0.00377358490566038);Fusaric acid resistance protein-like (0.00377358490566038);	malate transport (0.992452830188679);nucleus (0.00377358490566038);response to stress (0.00377358490566038);DNA binding (0.00377358490566038);
35532	Green_plants	shared	shared	no class	Periplasmic binding protein-like domain (0.00378787878787879);Aminotransferase class-III (0.00378787878787879);PAS domain (0.00757575757575758);Bacterial regulatory protein, Fis family (0.00757575757575758);Transcriptional regulatory protein, C terminal (0.00378787878787879);PAS fold (0.00378787878787879);Sigma-54 interaction domain (0.0227272727272727);His Kinase A (phospho-acceptor) domain (0.0…	signal transduction (0.00378787878787879);pyridoxal phosphate binding (0.00378787878787879);phosphorelay signal transduction system (0.799242424242424);oxidoreductase activity (0.00757575757575758);metal ion binding (0.00378787878787879);regulation of transcription, DNA-templated (0.0265151515151515);transcription factor binding (0.0227272727272727);oxidation-reduction process (0.0075757575757575…
35533	Green_plants	no class	no class	no class	RNA recognition motif. (a.k.a. RRM, RBD, or RNP domain) (0.843511450381679);	nucleic acid binding (0.843511450381679);
35534	Phragmoplastophytes	shared	no class	mesangio	C2 domain (0.885496183206107);
35535	Chara_braunii	no class	no class	no class	Zinc knuckle (0.324427480916031);Methyltransferase domain (0.00381679389312977);GIY-YIG catalytic domain (0.00381679389312977);	zinc ion binding (0.324427480916031);nucleic acid binding (0.324427480916031);
35536	Green_plants	no class	mesangio	no class	Myosin N-terminal SH3-like domain (0.440613026819923);KH domain (0.00383141762452107);Integrase core domain (0.00766283524904215);Reverse transcriptase (RNA-dependent DNA polymerase) (0.00766283524904215);Myosin head (motor domain) (0.96551724137931);Zinc finger C-x8-C-x5-C-x3-H type (and similar) (0.00383141762452107);IQ calmodulin-binding motif (0.800766283524904);DIL domain (0.417624521072797);	motor activity (0.96551724137931);metal ion binding (0.00383141762452107);RNA binding (0.00383141762452107);DNA integration (0.00766283524904215);myosin complex (0.96551724137931);ATP binding (0.96551724137931);protein binding (0.800766283524904);
35537	Green_plants	no class	mesangio	no class	Ribonuclease III domain (0.693486590038314);GDSL/SGNH-like Acyl-Esterase family found in Pmr5 and Cas1p (0.00383141762452107);Helicase conserved C-terminal domain (0.551724137931034);AMP-binding enzyme (0.00383141762452107);Double-stranded RNA binding motif (0.237547892720307);PAZ domain (0.586206896551724);DEAD/DEAH box helicase (0.229885057471264);CLASP N terminal (0.00766283524904215);Dicer di…	protein binding (0.586206896551724);DNA binding (0.157088122605364);hydrolase activity (0.157088122605364);ATP binding (0.386973180076628);endoribonuclease activity, producing 5'-phosphomonoesters (0.524904214559387);RNA processing (0.697318007662835);catalytic activity (0.00383141762452107);ribonuclease III activity (0.697318007662835);metabolic process (0.00383141762452107);nucleic acid binding…
35538	Green_plants	shared	shared	no class	BES1/BZR1 plant transcription factor, N-terminal (0.0231660231660232);Glycosyl hydrolase family 14 (0.976833976833977);Glycosyl transferase family 90 (0.00386100386100386);	beta-amylase activity (0.976833976833977);polysaccharide catabolic process (0.976833976833977);
35539	Land_plants	no class	no class	no class	MULE transposase domain (0.488372093023256);
35540	Green_plants	no class	no class	no class	Regulator of chromosome condensation (RCC1) repeat (0.00387596899224806);Protein kinase domain (0.255813953488372);Protein tyrosine kinase (0.60077519379845);Tub family (0.00387596899224806);Leucine rich repeat (0.0271317829457364);Leucine Rich Repeat (0.00387596899224806);	protein kinase activity (0.856589147286822);protein phosphorylation (0.856589147286822);protein binding (0.0310077519379845);ATP binding (0.255813953488372);
35541	Green_plants	no class	no class	no class	bZIP transcription factor (0.7421875);Seed dormancy control (0.984375);Domain of unknown function (DUF588) (0.00390625);	regulation of transcription, DNA-templated (0.7421875);sequence-specific DNA binding (0.984375);DNA-binding transcription factor activity (0.7421875);transcription, DNA-templated (0.984375);
35542	Green_plants	shared	no class	no class	bZIP transcription factor (0.8);Basic region leucine zipper (0.0156862745098039);	DNA-binding transcription factor activity (0.815686274509804);regulation of transcription, DNA-templated (0.815686274509804);
35543	Land_plants	no class	no class	no class	Male sterility protein (0.976470588235294);
35544	Green_plants	shared	no class	no class	Domain of unknown function (DUF1929) (0.909448818897638);Glyoxal oxidase N-terminus (0.94488188976378);
35545	Green_plants	no class	no class	no class	Reverse transcriptase (RNA-dependent DNA polymerase) (0.00393700787401575);Protein kinase domain (0.751968503937008);	ATP binding (0.751968503937008);protein kinase activity (0.751968503937008);protein phosphorylation (0.751968503937008);
35546	Green_plants	no class	no class	no class	Zinc finger, C3HC4 type (RING finger) (0.229249011857708);Kinesin motor domain (0.604743083003953);Enoyl-CoA hydratase/isomerase (0.00395256916996047);	ATP binding (0.604743083003953);microtubule-based movement (0.604743083003953);microtubule binding (0.604743083003953);microtubule motor activity (0.604743083003953);3-hydroxyisobutyryl-CoA hydrolase activity (0.00395256916996047);
35547	Green_plants	shared	no class	no class	Protein of unknown function (DUF1117) (0.148);Zinc finger, C3HC4 type (RING finger) (0.004);Ring finger domain (0.92);zinc-ribbon (0.468);RING-like zinc finger (0.004);
35548	Chara_braunii	no class	no class	no class	Protein tyrosine kinase (0.004);GIY-YIG catalytic domain (0.052);AhpC/TSA antioxidant enzyme (0.004);Integrase core domain (0.004);Zinc knuckle (0.116);DDE superfamily endonuclease (0.004);gag-polyprotein putative aspartyl protease (0.004);Autophagy protein Apg5 (0.004);Ribonuclease T2 family (0.004);Protein kinase domain (0.004);Reverse transcriptase (RNA-dependent DNA polymerase) (0.004);	cytoplasm (0.004);ATP binding (0.004);protein kinase activity (0.004);ribonuclease T2 activity (0.004);autophagy (0.004);protein phosphorylation (0.004);DNA integration (0.004);nucleic acid binding (0.12);RNA binding (0.004);zinc ion binding (0.116);
35549	Green_plants	no class	no class	no class	RNA recognition motif. (a.k.a. RRM, RBD, or RNP domain) (0.983935742971888);	nucleic acid binding (0.983935742971888);
35550	Green_plants	shared	no class	no class	Alkaline and neutral invertase (1);	glycopeptide alpha-N-acetylgalactosaminidase activity (1);
35551	Green_plants	shared	shared	no class	HCO3- transporter family (0.983870967741935);	integral component of membrane (0.983870967741935);anion transport (0.983870967741935);
35552	Green_plants	mesangio	mesangio	mesangio	Alpha/beta hydrolase family (0.0201612903225806);Serine aminopeptidase, S33 (0.334677419354839);alpha/beta hydrolase fold (0.00403225806451613);Diacylglycerol acyltransferase (0.653225806451613);	transferase activity, transferring acyl groups other than amino-acyl groups (0.653225806451613);
35553	Green_plants	shared	shared	no class	Reticulon (1);
35554	Green_plants	shared	shared	mesangio	Glutathione S-transferase, C-terminal domain (0.918367346938776);Glutathione S-transferase, N-terminal domain (0.808163265306122);Peroxidase (0.00816326530612245);	peroxidase activity (0.00816326530612245);response to oxidative stress (0.00816326530612245);heme binding (0.00816326530612245);protein binding (0.808163265306122);oxidation-reduction process (0.00816326530612245);
35555	Green_plants	shared	no class	no class	Core histone H2A/H2B/H3/H4 (0.983606557377049);	nucleosome (0.983606557377049);DNA binding (0.983606557377049);
35556	Green_plants	no class	no class	no class	Core-2/I-Branching enzyme (0.983606557377049);Reverse transcriptase (RNA-dependent DNA polymerase) (0.00409836065573771);	membrane (0.983606557377049);acetylglucosaminyltransferase activity (0.983606557377049);
35557	Land_plants	no class	no class	no class	Aspartyl protease (0.0901639344262295);Retroviral aspartyl protease (0.00409836065573771);gag-polyprotein putative aspartyl protease (0.0655737704918033);
35558	Euphyllophytes	fern without mesangio	fern without mesangio	fern without mesangio	Associated with HOX (0.00409836065573771);zinc-binding in reverse transcriptase (0.352459016393443);Reverse transcriptase (RNA-dependent DNA polymerase) (0.00409836065573771);
35559	Green_plants	no class	mesangio	no class	F-box domain (0.292181069958848);C1 domain (0.00411522633744856);F-box-like (0.0534979423868313);Phloem protein 2 (0.851851851851852);	protein binding (0.345679012345679);
35560	Green_plants	no class	no class	no class	Nucleotidyltransferase domain (0.00823045267489712);Development and cell death domain (0.893004115226337);	nucleotidyltransferase activity (0.00823045267489712);
35561	Green_plants	no class	no class	no class	Reverse transcriptase (RNA-dependent DNA polymerase) (0.00411522633744856);Ras of Complex, Roc, domain of DAPkinase (0.0987654320987654);Leucine Rich Repeat (0.00411522633744856);Integrase core domain (0.00411522633744856);C-terminal of Roc, COR, domain (0.148148148148148);50S ribosome-binding GTPase (0.00411522633744856);Leucine Rich repeat (0.135802469135802);C1 domain (0.00823045267489712);	GTP binding (0.00411522633744856);protein binding (0.135802469135802);DNA integration (0.00411522633744856);
35562	Green_plants	shared	no class	shared	AMP-binding enzyme C-terminal domain (0.553719008264463);Regulator of Vps4 activity in the MVB pathway (0.00413223140495868);AMP-binding enzyme (1);	metabolic process (1);catalytic activity (1);protein transport (0.00413223140495868);
35563	Green_plants	no class	mesangio	no class	Sodium/hydrogen exchanger family (0.859504132231405);Reverse transcriptase (RNA-dependent DNA polymerase) (0.00413223140495868);Integrase core domain (0.00413223140495868);	transmembrane transport (0.859504132231405);solute:proton antiporter activity (0.859504132231405);DNA integration (0.00413223140495868);cation transport (0.859504132231405);integral component of membrane (0.859504132231405);
35564	Land_plants	no class	no class	no class	Leucine Rich repeats (2 copies) (0.0125);Protein tyrosine kinase (0.416666666666667);Leucine Rich Repeat (0.0333333333333333);Leucine rich repeat (0.2375);Leucine rich repeat N-terminal domain (0.166666666666667);Protein kinase domain (0.0833333333333333);	protein phosphorylation (0.5);protein kinase activity (0.5);ATP binding (0.0833333333333333);protein binding (0.258333333333333);
35565	Vascular_plants	no class	no class	no class	PPR repeat (0.891213389121339);Pentatricopeptide repeat domain (0.0167364016736402);PPR repeat family (0.753138075313807);Pentacotripeptide-repeat region of PRORP (0.00836820083682008);
35566	Green_plants	no class	no class	no class	Ras family (1);	GTP binding (1);GTPase activity (1);
35567	Green_plants	no class	no class	no class	EamA-like transporter family (0.743697478991597);	integral component of membrane (0.743697478991597);membrane (0.743697478991597);
35568	Green_plants	shared	shared	no class	Serine aminopeptidase, S33 (1);
35569	Phragmoplastophytes	shared	shared	no class	Villin headpiece domain (0.417721518987342);Gelsolin repeat (0.928270042194093);	cytoskeleton organization (0.417721518987342);actin binding (0.417721518987342);
35570	Green_plants	no class	no class	no class	WAX2 C-terminal domain (0.708860759493671);Fatty acid hydroxylase superfamily (0.679324894514768);DREPP plasma membrane polypeptide (0.00421940928270042);Protein kinase domain (0.00421940928270042);Protein tyrosine kinase (0.00421940928270042);	iron ion binding (0.679324894514768);oxidation-reduction process (0.679324894514768);protein kinase activity (0.00421940928270042);anchored component of plasma membrane (0.00421940928270042);protein phosphorylation (0.00421940928270042);cellular response to stimulus (0.00421940928270042);ATP binding (0.00421940928270042);oxidoreductase activity (0.679324894514768);lipid biosynthetic process (0.67…
35571	Green_plants	no class	no class	no class	Possible lysine decarboxylase (0.983050847457627);
35572	Green_plants	no class	no class	mesangio	PHD-finger (0.788135593220339);Alfin (0.809322033898305);	regulation of transcription, DNA-templated (0.809322033898305);histone binding (0.809322033898305);
35573	Green_plants	shared	no class	shared	Alcohol dehydrogenase GroES-like domain (0.86864406779661);Zinc-binding dehydrogenase (0.788135593220339);	oxidation-reduction process (0.98728813559322);
35574	Green_plants	no class	mesangio	no class	Disordered region downstream of MFMR (0.45531914893617);GIT coiled-coil Rho guanine nucleotide exchange factor (0.00425531914893617);G-box binding protein MFMR (0.519148936170213);bZIP transcription factor (0.931914893617021);	regulation of transcription, DNA-templated (0.931914893617021);DNA-binding transcription factor activity (0.931914893617021);
35575	Green_plants	no class	no class	no class	Protein phosphatase 2C (0.931623931623932);Ammonium Transporter Family (0.0256410256410256);	ammonium transmembrane transporter activity (0.0256410256410256);catalytic activity (0.931623931623932);membrane (0.0256410256410256);ammonium transport (0.0256410256410256);
35576	Green_plants	no class	no class	no class	bZIP transcription factor (0.790598290598291);Basic region leucine zipper (0.0213675213675214);	regulation of transcription, DNA-templated (0.811965811965812);DNA-binding transcription factor activity (0.811965811965812);
35577	Green_plants	shared	no class	shared	Enoyl-(Acyl carrier protein) reductase (0.180257510729614);short chain dehydrogenase (0.8068669527897);
35578	Green_plants	shared	shared	no class	E1-E2 ATPase (0.00431034482758621);Zinc finger C-x8-C-x5-C-x3-H type (and similar) (0.978448275862069);RNA-binding, Nab2-type zinc finger (0.00862068965517241);	metal ion binding (0.978448275862069);
35579	Green_plants	shared	no class	no class	Exostosin family (0.991379310344828);	protein glycosylation (0.991379310344828);transferase activity, transferring glycosyl groups (0.991379310344828);
35580	Green_plants	no class	no class	no class	AAA domain (Cdc48 subfamily) (0.00431034482758621);C-terminal, D2-small domain, of ClpB protein (0.00431034482758621);Patatin-like phospholipase (0.745689655172414);	lipid metabolic process (0.745689655172414);ATP binding (0.00431034482758621);
35581	Green_plants	shared	no class	no class	Phosphoenolpyruvate carboxykinase (0.00431034482758621);D-arabinono-1,4-lactone oxidase (0.663793103448276);FAD binding domain (0.620689655172414);OPT oligopeptide transporter protein (0.00431034482758621);	transmembrane transport (0.00431034482758621);D-arabinono-1,4-lactone oxidase activity (0.663793103448276);phosphoenolpyruvate carboxykinase (ATP) activity (0.00431034482758621);oxidation-reduction process (0.866379310344828);membrane (0.663793103448276);flavin adenine dinucleotide binding (0.620689655172414);gluconeogenesis (0.00431034482758621);ATP binding (0.00431034482758621);oxidoreductase a…
35582	Green_plants	no class	no class	no class	WRC (0.393939393939394);JmjC domain, hydroxylase (0.722943722943723);T-complex protein 11 (0.00432900432900433);Zinc-finger domain of monoamine-oxidase A repressor R1 (0.346320346320346);
35583	Land_plants	shared	shared	no class	Argonaute linker 2 domain (0.00432900432900433);PAZ domain (0.00432900432900433);GRAS domain family (0.00432900432900433);Fasciclin domain (0.87012987012987);	protein binding (0.00432900432900433);
35584	Green_plants	no class	no class	no class	Root hair defective 3 GTP-binding protein (RHD3) (0.995670995670996);BAH domain (0.00432900432900433);	chromatin binding (0.00432900432900433);
35585	Green_plants	shared	no class	shared	Exo70 exocyst complex subunit (0.952173913043478);	exocyst (0.952173913043478);exocytosis (0.952173913043478);
35586	Green_plants	no class	no class	no class	RCD1-SRO-TAF4 (RST) plant domain (0.519650655021834);Ankyrin repeats (3 copies) (0.0131004366812227);WWE domain (0.318777292576419);Poly(ADP-ribose) polymerase catalytic domain (0.681222707423581);	NAD+ ADP-ribosyltransferase activity (0.681222707423581);
35587	Green_plants	no class	no class	no class	Mycolic acid cyclopropane synthetase (0.624454148471616);Flavin containing amine oxidoreductase (0.270742358078603);NAD(P)-binding Rossmann-like domain (0.0262008733624454);	oxidoreductase activity (0.270742358078603);oxidation-reduction process (0.270742358078603);
35588	Green_plants	shared	shared	no class	HSF-type DNA-binding (0.87280701754386);	regulation of transcription, DNA-templated (0.87280701754386);sequence-specific DNA binding (0.87280701754386);DNA-binding transcription factor activity (0.87280701754386);nucleus (0.87280701754386);
35589	Land_plants	no class	no class	no class	gag-polyprotein putative aspartyl protease (0.0350877192982456);Cytochrome P450 (0.0043859649122807);Zinc knuckle (0.087719298245614);Aspartyl protease (0.0131578947368421);Retroviral aspartyl protease (0.337719298245614);Retrotransposon gag protein (0.0350877192982456);	oxidoreductase activity, acting on paired donors, with incorporation or reduction of molecular oxygen (0.0043859649122807);nucleic acid binding (0.087719298245614);oxidation-reduction process (0.0043859649122807);zinc ion binding (0.087719298245614);heme binding (0.0043859649122807);iron ion binding (0.0043859649122807);
35590	Land_plants	no class	no class	no class	tify domain (0.828947368421053);Divergent CCT motif (0.736842105263158);
35591	Green_plants	no class	no class	no class	MatE (0.907488986784141);Polysaccharide biosynthesis C-terminal domain (0.066079295154185);	membrane (0.907488986784141);antiporter activity (0.907488986784141);transmembrane transport (0.907488986784141);drug transmembrane transport (0.907488986784141);drug transmembrane transporter activity (0.907488986784141);
35592	Green_plants	shared	shared	no class	Protein tyrosine kinase (0.00440528634361234);Protein kinase domain (0.753303964757709);CAP-Gly domain (0.00881057268722467);	ATP binding (0.753303964757709);protein phosphorylation (0.753303964757709);protein kinase activity (0.753303964757709);
35593	Green_plants	shared	no class	no class	Glycosyl hydrolases family 32 N-terminal domain (0.973568281938326);Domain of unknown function (DUF3357) (0.101321585903084);Glycosyl hydrolases family 32 C terminal (0.876651982378855);	beta-fructofuranosidase activity (0.101321585903084);sucrose alpha-glucosidase activity (0.101321585903084);
35594	Green_plants	no class	no class	no class	Putative serine esterase (DUF676) (0.92);
35595	Green_plants	no class	no class	no class	2OG-Fe(II) oxygenase superfamily (0.00446428571428571);non-haem dioxygenase in morphine synthesis N-terminal (0.00446428571428571);Protein DA1 (0.901785714285714);Ubiquitin interaction motif (0.0758928571428571);LIM domain (0.736607142857143);	oxidoreductase activity (0.00446428571428571);oxidation-reduction process (0.00446428571428571);
35596	Green_plants	no class	no class	no class	GCK domain (0.00448430493273543);Protein tyrosine kinase (0.37219730941704);MATH domain (0.00448430493273543);Universal stress protein family (0.278026905829596);Retroviral aspartyl protease (0.00448430493273543);WD domain, G-beta repeat (0.00448430493273543);HEAT-like repeat (0.00448430493273543);U-box domain (0.502242152466368);Protein kinase domain (0.582959641255605);Armadillo/beta-catenin-li…	response to stress (0.278026905829596);ubiquitin-protein transferase activity (0.502242152466368);protein kinase activity (0.955156950672646);protein ubiquitination (0.502242152466368);protein phosphorylation (0.955156950672646);protein binding (0.0134529147982063);ATP binding (0.582959641255605);
35597	Green_plants	shared	no class	shared	Transmembrane amino acid transporter protein (0.963963963963964);
35598	Land_plants	shared	shared	no class	Myb-like DNA-binding domain (0.833333333333333);
35599	Green_plants	no class	no class	no class	CCAAT-binding transcription factor (CBF-B/NF-YA) subunit B (0.923423423423423);	regulation of transcription, DNA-templated (0.923423423423423);DNA-binding transcription factor activity (0.923423423423423);
35600	Green_plants	no class	no class	no class	DHHC palmitoyltransferase (0.656108597285068);
35601	Green_plants	shared	no class	shared	Hsp90 protein (0.927601809954751);ATP synthase alpha/beta family, nucleotide-binding domain (0.00452488687782805);Histidine kinase-, DNA gyrase B-, and HSP90-like ATPase (0.69683257918552);	ATP binding (0.927601809954751);protein folding (0.927601809954751);unfolded protein binding (0.927601809954751);response to stress (0.927601809954751);
35602	Land_plants	shared	no class	no class	Leucine rich repeat N-terminal domain (0.271493212669683);Protein tyrosine kinase (0.904977375565611);Leucine Rich repeats (2 copies) (0.0316742081447964);Ribulose-phosphate 3 epimerase family (0.00452488687782805);Leucine rich repeat (0.14027149321267);Dystroglycan (Dystrophin-associated glycoprotein 1) (0.00904977375565611);Leucine Rich Repeat (0.0769230769230769);	dystrophin-associated glycoprotein complex (0.00904977375565611);racemase and epimerase activity, acting on carbohydrates and derivatives (0.00452488687782805);cytoskeletal anchoring at plasma membrane (0.00904977375565611);protein binding (0.217194570135747);protein phosphorylation (0.904977375565611);protein kinase activity (0.904977375565611);carbohydrate metabolic process (0.00452488687782805…
35603	Green_plants	no class	no class	no class	Alpha/beta hydrolase family (0.158371040723982);alpha/beta hydrolase fold (0.592760180995475);
35604	Green_plants	shared	fern	shared	AAA domain (0.00909090909090909);Plant protein of unknown function (DUF641) (0.454545454545455);RecF/RecN/SMC N terminal domain (0.0227272727272727);
35605	Green_plants	shared	no class	no class	galactosyl transferase GMA12/MNN10 family (0.986363636363636);	transferase activity, transferring glycosyl groups (0.986363636363636);integral component of membrane (0.986363636363636);
35606	Green_plants	shared	no class	shared	Actin (1);
35607	Land_plants	no class	no class	no class	ATPase family associated with various cellular activities (AAA) (0.0045662100456621);Pathogenesis-related protein Bet v I family (0.80365296803653);Polyketide cyclase / dehydrase and lipid transport (0.0410958904109589);Glutaredoxin (0.0045662100456621);	defense response (0.80365296803653);cell redox homeostasis (0.0045662100456621);ATP binding (0.0045662100456621);electron transfer activity (0.0045662100456621);protein disulfide oxidoreductase activity (0.0045662100456621);response to biotic stimulus (0.80365296803653);
35608	Green_plants	no class	no class	no class	SAD/SRA domain (0.876146788990826);SET domain (0.747706422018349);Pre-SET motif (0.747706422018349);DDE superfamily endonuclease (0.00458715596330275);	nucleus (0.747706422018349);histone-lysine N-methyltransferase activity (0.747706422018349);protein binding (0.747706422018349);zinc ion binding (0.747706422018349);histone lysine methylation (0.747706422018349);
35609	Green_plants	no class	no class	no class	Zinc finger C-x8-C-x5-C-x3-H type (and similar) (0.00460829493087558);NAD(P)H-binding (0.00460829493087558);YT521-B-like domain (0.935483870967742);Zinc finger, C3HC4 type (RING finger) (0.00460829493087558);Ubiquitin family (0.0276497695852535);UBA/TS-N domain (0.0506912442396313);	metal ion binding (0.00460829493087558);RNA binding (0.935483870967742);protein binding (0.0276497695852535);
35610	Green_plants	no class	no class	no class	Glycosyl hydrolases family 17 (0.995391705069124);DNA gyrase B (0.00460829493087558);Histidine kinase-, DNA gyrase B-, and HSP90-like ATPase (0.00460829493087558);Lytic transglycolase (0.00460829493087558);X8 domain (0.949308755760369);	DNA topological change (0.00460829493087558);hydrolase activity, hydrolyzing O-glycosyl compounds (0.995391705069124);DNA topoisomerase type II (ATP-hydrolyzing) activity (0.00460829493087558);DNA binding (0.00460829493087558);carbohydrate metabolic process (0.995391705069124);ATP binding (0.00460829493087558);
35611	Green_plants	shared	no class	no class	Tim17/Tim22/Tim23/Pmp24 family (0.00460829493087558);Microtubule associated protein (MAP65/ASE1 family) (0.944700460829493);
35612	Green_plants	no class	no class	no class	P-loop containing region of AAA domain (0.00460829493087558);ABC transporter (0.976958525345622);ABC-2 type transporter (0.783410138248848);	membrane (0.783410138248848);ATP binding (0.976958525345622);ATPase activity (0.976958525345622);
35613	Green_plants	shared	no class	no class	Protein tyrosine kinase (0.00460829493087558);Protein kinase domain (0.95852534562212);	protein phosphorylation (0.95852534562212);protein kinase activity (0.95852534562212);ATP binding (0.95852534562212);
35614	Chara_braunii	no class	no class	no class	Protein tyrosine kinase (0.00921658986175115);LisH (0.00460829493087558);Reverse transcriptase (RNA-dependent DNA polymerase) (0.00921658986175115);Ulp1 protease family, C-terminal catalytic domain (0.0921658986175115);SAM dependent carboxyl methyltransferase (0.00460829493087558);Aminoglycoside-2''-adenylyltransferase (0.00460829493087558);	protein binding (0.00460829493087558);methyltransferase activity (0.00460829493087558);protein phosphorylation (0.00921658986175115);protein kinase activity (0.00921658986175115);proteolysis (0.0921658986175115);cysteine-type peptidase activity (0.0921658986175115);
35615	Green_plants	no class	no class	no class	GDP-fucose protein O-fucosyltransferase (0.976851851851852);
35616	Green_plants	no class	no class	no class	Ion transport protein (0.847222222222222);Cyclic nucleotide-binding domain (0.490740740740741);IQ calmodulin-binding motif (0.00462962962962963);	transmembrane transport (0.847222222222222);ion channel activity (0.847222222222222);membrane (0.847222222222222);ion transport (0.847222222222222);protein binding (0.00462962962962963);
35617	Green_plants	no class	no class	no class	C2 domain (0.736111111111111);lactate/malate dehydrogenase, NAD binding domain (0.00462962962962963);lactate/malate dehydrogenase, alpha/beta C-terminal domain (0.00462962962962963);LysM domain (0.0138888888888889);Putative GTPase activating protein for Arf (0.513888888888889);	GTPase activator activity (0.513888888888889);oxidoreductase activity, acting on the CH-OH group of donors, NAD or NADP as acceptor (0.00462962962962963);oxidation-reduction process (0.00462962962962963);oxidoreductase activity (0.00462962962962963);
35618	Green_plants	shared	no class	no class	Targeting protein for Xklp2 (TPX2) (0.869767441860465);
35619	Green_plants	no class	no class	no class	XRN 5'-3' exonuclease N-terminus (0.711627906976744);Zinc knuckle (0.209302325581395);5'-3' exonuclease, C-terminal SAM fold (0.00465116279069767);5'-3' exonuclease, N-terminal resolvase-like domain (0.00465116279069767);	nucleic acid binding (0.716279069767442);exonuclease activity (0.711627906976744);zinc ion binding (0.209302325581395);DNA binding (0.00465116279069767);catalytic activity (0.00465116279069767);
35620	Green_plants	no class	no class	no class	Protein kinase domain (0.88785046728972);Protein tyrosine kinase (0.0607476635514019);Oxidative-stress-responsive kinase 1 C-terminal domain (0.275700934579439);	protein kinase activity (0.948598130841122);protein serine/threonine kinase activity (0.275700934579439);protein phosphorylation (0.948598130841122);ATP binding (0.901869158878505);
35621	Green_plants	no class	no class	no class	KIP1-like protein (0.906542056074766);	actin binding (0.906542056074766);
35622	Green_plants	no class	no class	no class	PPR repeat (0.00469483568075117);Natural resistance-associated macrophage protein (0.971830985915493);PPR repeat family (0.00469483568075117);	metal ion transport (0.971830985915493);membrane (0.971830985915493);metal ion transmembrane transporter activity (0.971830985915493);
35623	Green_plants	shared	shared	no class	Sodium/hydrogen exchanger family (0.737089201877934);Universal stress protein family (0.0422535211267606);	solute:proton antiporter activity (0.737089201877934);response to stress (0.0422535211267606);transmembrane transport (0.737089201877934);integral component of membrane (0.737089201877934);cation transport (0.737089201877934);
35624	Green_plants	no class	no class	no class	Protein phosphatase 2C (0.995305164319249);RNA polymerase Rpb1, domain 3 (0.00469483568075117);	transcription, DNA-templated (0.00469483568075117);catalytic activity (0.995305164319249);DNA-directed 5'-3' RNA polymerase activity (0.00469483568075117);DNA binding (0.00469483568075117);
35625	Green_plants	no class	no class	fern	ZF-HD protein dimerisation region (0.915492957746479);Homeobox domain (0.00469483568075117);	DNA binding (0.00469483568075117);
35626	Phragmoplastophytes	no class	no class	no class	PIF1-like helicase (0.629107981220657);Helicase (0.262910798122066);Helitron helicase-like domain at N-terminus (0.00469483568075117);NAD dependent epimerase/dehydratase family (0.00469483568075117);	telomere maintenance (0.629107981220657);DNA helicase activity (0.629107981220657);catalytic activity (0.00469483568075117);helicase activity (0.262910798122066);ATP binding (0.262910798122066);coenzyme binding (0.00469483568075117);DNA repair (0.629107981220657);
35627	Land_plants	shared	shared	no class	Protein kinase domain (0.858490566037736);Protein tyrosine kinase (0.0849056603773585);	protein phosphorylation (0.943396226415094);protein kinase activity (0.943396226415094);ATP binding (0.858490566037736);
35628	Green_plants	no class	mesangio	no class	Leucine Rich Repeat (0.0566037735849057);Leucine rich repeat (0.320754716981132);Protein kinase domain (0.212264150943396);Leucine rich repeat N-terminal domain (0.226415094339623);Bestrophin, RFP-TM, chloride channel (0.00471698113207547);Leucine Rich repeat (0.0377358490566038);Protein tyrosine kinase (0.759433962264151);	protein binding (0.330188679245283);ATP binding (0.212264150943396);protein kinase activity (0.971698113207547);protein phosphorylation (0.971698113207547);
35629	Green_plants	no class	no class	no class	Rhomboid family (0.933962264150943);	serine-type endopeptidase activity (0.933962264150943);integral component of membrane (0.933962264150943);
35630	Green_plants	shared	shared	no class	Neprosin (0.976415094339623);Neprosin activation peptide (0.721698113207547);
35631	Land_plants	no class	mesangio	no class	Protein kinase domain (0.740566037735849);Leucine rich repeat N-terminal domain (0.30188679245283);Leucine Rich repeat (0.344339622641509);Leucine Rich repeats (2 copies) (0.0283018867924528);Protein tyrosine kinase (0.0566037735849057);Leucine rich repeat (0.641509433962264);Leucine Rich Repeat (0.207547169811321);	protein phosphorylation (0.792452830188679);protein kinase activity (0.792452830188679);ATP binding (0.740566037735849);protein binding (0.688679245283019);
35632	Vascular_plants	no class	no class	fern	PPR repeat (0.758293838862559);DYW family of nucleic acid deaminases (0.004739336492891);PPR repeat family (0.919431279620853);Pentatricopeptide repeat domain (0.028436018957346);	zinc ion binding (0.004739336492891);
35633	Phragmoplastophytes	shared	shared	no class	Remorin, C-terminal region (0.767772511848341);Transglutaminase-like superfamily (0.004739336492891);
35634	Green_plants	no class	no class	no class	Cysteine-rich secretory protein family (0.990521327014218);
35635	Green_plants	no class	no class	no class	Histone-like transcription factor (CBF/NF-Y) and archaeal histone (0.990521327014218);Ubiquitin carboxyl-terminal hydrolase (0.004739336492891);	protein deubiquitination (0.004739336492891);thiol-dependent ubiquitinyl hydrolase activity (0.004739336492891);
35636	Green_plants	shared	shared	no class	Cyclin, C-terminal domain (0.744075829383886);Cyclin, N-terminal domain (0.876777251184834);	nucleus (0.744075829383886);
35637	Green_plants	no class	no class	no class	ABC-2 family transporter protein (0.606635071090047);AAA domain, putative AbiEii toxin, Type IV TA system (0.018957345971564);ABC transporter (0.843601895734597);	ATP binding (0.862559241706161);ATPase activity (0.843601895734597);
35638	Green_plants	no class	no class	no class	Protein kinase domain (0.696682464454976);	protein kinase activity (0.696682464454976);protein phosphorylation (0.696682464454976);ATP binding (0.696682464454976);
35639	Green_plants	no class	no class	no class	START domain (0.834123222748815);MEKHLA domain (0.786729857819905);Homeobox domain (0.568720379146919);	lipid binding (0.834123222748815);DNA binding (0.568720379146919);
35640	Green_plants	no class	mesangio	no class	Calmodulin binding protein-like (0.924170616113744);	calmodulin binding (0.924170616113744);response to stress (0.924170616113744);
35641	Green_plants	no class	no class	no class	LisH (0.476190476190476);Coatomer WD associated region (0.0761904761904762);WD domain, G-beta repeat (0.704761904761905);	membrane coat (0.0761904761904762);intracellular protein transport (0.0761904761904762);vesicle-mediated transport (0.0761904761904762);protein binding (0.866666666666667);structural molecule activity (0.0761904761904762);
35642	Land_plants	mesangio	mesangio	mesangio	B3 DNA binding domain (0.89047619047619);	DNA binding (0.89047619047619);
35643	Green_plants	no class	no class	no class	BRO1-like domain (0.347619047619048);
35644	Green_plants	no class	no class	no class	Glycosyl transferase family 8 (0.956937799043062);	transferase activity, transferring glycosyl groups (0.956937799043062);
35645	Green_plants	no class	no class	no class	COBRA-like protein (0.813397129186603);	cell growth (0.813397129186603);cellulose microfibril organization (0.813397129186603);anchored component of membrane (0.813397129186603);
35646	Green_plants	shared	no class	no class	Sugar (and other) transporter (1);	integral component of membrane (1);transmembrane transport (1);transmembrane transporter activity (1);
35647	Land_plants	shared	shared	no class	Protein kinase domain (0.0240384615384615);Flavin-binding monooxygenase-like (0.514423076923077);Pyridine nucleotide-disulphide oxidoreductase (0.379807692307692);FAD binding domain (0.00480769230769231);NAD(P)-binding Rossmann-like domain (0.0192307692307692);	FAD binding (0.00480769230769231);oxidation-reduction process (0.514423076923077);NADP binding (0.514423076923077);protein kinase activity (0.0240384615384615);protein phosphorylation (0.0240384615384615);N,N-dimethylaniline monooxygenase activity (0.514423076923077);flavin adenine dinucleotide binding (0.514423076923077);ATP binding (0.0240384615384615);
35648	Green_plants	shared	no class	shared	HEAT repeat associated with sister chromatid cohesion (0.00961538461538462);Cornifin (SPRR) family (0.0192307692307692);
35649	Green_plants	shared	shared	mesangio	D-isomer specific 2-hydroxyacid dehydrogenase, NAD binding domain (0.0144230769230769);Zinc-binding dehydrogenase (0.903846153846154);Alcohol dehydrogenase GroES-like domain (0.817307692307692);Alanine dehydrogenase/PNT, C-terminal domain (0.0144230769230769);	NAD binding (0.0144230769230769);oxidation-reduction process (0.975961538461538);
35650	Green_plants	shared	no class	no class	Phosphofructokinase (0.875);	6-phosphofructokinase activity (0.875);glycolytic process (0.875);
35651	Land_plants	fern without mesangio	fern without mesangio	no class	NOP5NT (NUC127) domain (0.00480769230769231);Conserved oligomeric complex COG6 (0.00480769230769231);	Golgi transport complex (0.00480769230769231);intra-Golgi vesicle-mediated transport (0.00480769230769231);
35652	Green_plants	no class	no class	no class	AAA domain (0.695652173913043);UvrD/REP helicase N-terminal domain (0.27536231884058);UvrD-like helicase C-terminal domain (0.00483091787439614);	ATP binding (0.27536231884058);hydrolase activity (0.00483091787439614);
35653	Green_plants	no class	no class	no class	zinc-finger of the FCS-type, C2-C2 (0.975845410628019);
35654	Land_plants	no class	no class	no class	XS domain (0.816425120772947);XH domain (0.685990338164251);E3 ubiquitin-protein ligase UBR4 (0.00483091787439614);XS zinc finger domain (0.42512077294686);	gene silencing by RNA (0.816425120772947);
35655	Green_plants	no class	no class	no class	Ribulose bisphosphate carboxylase, small chain (0.971014492753623);Ribulose-1,5-bisphosphate carboxylase small subunit (0.246376811594203);
35656	Euphyllophytes	no class	no class	no class	zinc-binding in reverse transcriptase (0.0772946859903382);YCF9 (0.00483091787439614);	photosynthesis (0.00483091787439614);photosystem II stabilization (0.00483091787439614);photosystem II reaction center (0.00483091787439614);photosystem II (0.00483091787439614);
35657	Vascular_plants	no class	no class	no class	F-box domain (0.526570048309179);F-box-like (0.236714975845411);	protein binding (0.763285024154589);
35658	Green_plants	no class	no class	no class	Glycosyl transferases group 1 (0.796116504854369);Sucrose synthase (0.956310679611651);	sucrose metabolic process (0.956310679611651);sucrose synthase activity (0.956310679611651);
35659	Green_plants	no class	no class	no class	Aspartyl protease (0.00485436893203883);CHASE domain (0.679611650485437);Histidine kinase-, DNA gyrase B-, and HSP90-like ATPase (0.825242718446602);Response regulator receiver domain (0.771844660194175);Integrase core domain (0.00485436893203883);His Kinase A (phospho-acceptor) domain (0.70873786407767);	DNA integration (0.00485436893203883);phosphorelay sensor kinase activity (0.70873786407767);signal transduction (0.70873786407767);phosphorelay signal transduction system (0.771844660194175);
35660	Green_plants	shared	shared	no class	Aldose 1-epimerase (0.995145631067961);	carbohydrate metabolic process (0.995145631067961);isomerase activity (0.995145631067961);
35661	Green_plants	no class	mesangio	no class	UvrD-like helicase C-terminal domain (0.0048780487804878);Retroviral aspartyl protease (0.0487804878048781);Reverse transcriptase (RNA-dependent DNA polymerase) (0.0487804878048781);F-box domain (0.0048780487804878);IMS family HHH motif (0.0731707317073171);Staphylococcal nuclease homologue (0.204878048780488);impB/mucB/samB family C-terminal domain (0.24390243902439);BRCT domain, a BRCA1 C-termi…	ATP binding (0.00975609756097561);DNA integration (0.00975609756097561);DNA repair (0.297560975609756);mismatch repair (0.0048780487804878);protein binding (0.0048780487804878);damaged DNA binding (0.24390243902439);hydrolase activity (0.0048780487804878);mismatched DNA binding (0.0048780487804878);
35662	Green_plants	shared	no class	no class	NADH:flavin oxidoreductase / NADH oxidase family (1);	FMN binding (1);oxidation-reduction process (1);oxidoreductase activity (1);
35663	Land_plants	shared	shared	no class	Zinc finger, C3HC4 type (RING finger) (0.595121951219512);UTP--glucose-1-phosphate uridylyltransferase (0.0048780487804878);	uridylyltransferase activity (0.0048780487804878);metabolic process (0.0048780487804878);
35664	Green_plants	shared	no class	no class	STAS domain (0.804878048780488);Sulfate permease family (0.990243902439024);	sulfate transmembrane transporter activity (0.990243902439024);sulfate transport (0.990243902439024);integral component of membrane (0.990243902439024);
35665	Green_plants	no class	no class	no class	Phosphatidylethanolamine-binding protein (0.731707317073171);
35666	Green_plants	no class	no class	no class	WD domain, G-beta repeat (0.0048780487804878);Domain of unknown function (DUF4360) (0.0048780487804878);Proprotein convertase P-domain (0.0048780487804878);Protein tyrosine kinase (0.0048780487804878);Microtubule-binding calmodulin-regulated spectrin-associated (0.00975609756097561);Calponin homology (CH) domain (0.0048780487804878);CAMSAP CH domain (0.0048780487804878);Lecithin retinol acyltrans…	protein phosphorylation (0.0048780487804878);protein kinase activity (0.0048780487804878);microtubule binding (0.00975609756097561);proteolysis (0.0048780487804878);serine-type endopeptidase activity (0.0048780487804878);protein binding (0.00975609756097561);
35667	Green_plants	shared	shared	no class	Trm112p-like protein (0.00490196078431373);Tetraspanin family (0.911764705882353);	integral component of membrane (0.911764705882353);
35668	Green_plants	no class	no class	no class	Aldo/keto reductase family (1);
35669	Green_plants	shared	shared	no class	Integrase core domain (0.00980392156862745);EXS family (0.867647058823529);SPX domain (0.720588235294118);	DNA integration (0.00980392156862745);integral component of membrane (0.867647058823529);
35670	Green_plants	shared	no class	no class	Bifunctional nuclease (0.87192118226601);FAD dependent oxidoreductase (0.00492610837438424);UvrB/uvrC motif (0.0541871921182266);	oxidoreductase activity (0.00492610837438424);oxidation-reduction process (0.00492610837438424);protein binding (0.0541871921182266);nuclease activity (0.87192118226601);
35671	Green_plants	shared	no class	no class	Retroviral aspartyl protease (0.00492610837438424);Histidine kinase-, DNA gyrase B-, and HSP90-like ATPase (0.738916256157635);Reverse transcriptase (RNA-dependent DNA polymerase) (0.00492610837438424);
35672	Green_plants	no class	no class	no class	ELK domain (0.467980295566502);Homeobox KN domain (0.640394088669951);KNOX1 domain (0.645320197044335);Homeobox domain (0.00492610837438424);KNOX2 domain (0.684729064039409);	DNA binding (0.945812807881773);regulation of transcription, DNA-templated (0.640394088669951);nucleus (0.802955665024631);
35673	Green_plants	shared	no class	no class	Leucine Rich repeat (0.00492610837438424);C2 domain (0.901477832512315);Leucine rich repeat N-terminal domain (0.00492610837438424);Leucine Rich Repeat (0.00492610837438424);	protein binding (0.00492610837438424);
35674	Green_plants	no class	no class	no class	Protein kinase C terminal domain (0.58128078817734);Protein kinase domain (0.990147783251232);	protein serine/threonine kinase activity (0.58128078817734);protein phosphorylation (0.995073891625616);protein kinase activity (0.990147783251232);ATP binding (0.995073891625616);
35675	Green_plants	no class	no class	no class	Eukaryotic-type carbonic anhydrase (0.985148514851485);
35676	Green_plants	shared	no class	shared	C2 domain (0.767326732673267);Phosphatidylinositol-specific phospholipase C, Y domain (0.836633663366337);Integrase core domain (0.00495049504950495);Phosphatidylinositol-specific phospholipase C, X domain (0.673267326732673);Phosphoinositide-specific phospholipase C, efhand-like (0.188118811881188);Reverse transcriptase (RNA-dependent DNA polymerase) (0.0148514851485149);	lipid metabolic process (0.836633663366337);DNA integration (0.00495049504950495);signal transduction (0.836633663366337);intracellular signal transduction (0.836633663366337);phosphatidylinositol phospholipase C activity (0.836633663366337);
35677	Green_plants	no class	no class	no class	Armadillo/beta-catenin-like repeat (0.643564356435644);Kinesin motor domain (0.717821782178218);	microtubule motor activity (0.717821782178218);microtubule binding (0.717821782178218);ATP binding (0.717821782178218);protein binding (0.643564356435644);microtubule-based movement (0.717821782178218);
35678	Phragmoplastophytes	shared	shared	no class
35679	Green_plants	shared	no class	shared	Tubulin/FtsZ family, GTPase domain (0.935323383084577);Tubulin C-terminal domain (0.925373134328358);	GTPase activity (0.935323383084577);
35680	Green_plants	no class	no class	no class	Chlorophyll A-B binding protein (0.835820895522388);
35681	Green_plants	no class	mesangio	no class	Methyltransferase domain (0.005);FAD binding domain (0.675);Berberine and berberine like (0.005);Cytokinin dehydrogenase 1, FAD and cytokinin binding (0.84);	methyltransferase activity (0.005);cytokinin dehydrogenase activity (0.84);oxidation-reduction process (0.955);metabolic process (0.005);flavin adenine dinucleotide binding (0.955);cytokinin metabolic process (0.84);oxidoreductase activity (0.675);
35682	Green_plants	no class	no class	no class	Elongation factor Tu C-terminal domain (0.005);F-box domain (0.655);Tub family (1);	protein binding (0.655);
35683	Green_plants	shared	no class	shared	Clp amino terminal domain, pathogenicity island component (0.81);AAA domain (Cdc48 subfamily) (0.84);ATPase family associated with various cellular activities (AAA) (0.89);UvrB/uvrC motif (0.335);C-terminal, D2-small domain, of ClpB protein (0.735);G-patch domain (0.005);	nucleic acid binding (0.005);ATP binding (0.96);protein binding (0.335);
35684	Green_plants	no class	no class	no class	Annexin (1);	calcium ion binding (1);calcium-dependent phospholipid binding (1);
35685	Green_plants	no class	fern	no class	Aromatic amino acid lyase (0.915);
35686	Phragmoplastophytes	no class	no class	no class	Plant organelle RNA recognition domain (0.989949748743719);
35687	Green_plants	shared	shared	no class	Protein of unknown function (DUF789) (0.984924623115578);
35688	Green_plants	mesangio without fern	mesangio without fern	no class
35689	Green_plants	shared	shared	shared	Protein kinase domain (1);Acetyltransferase (GNAT) family (0.0202020202020202);Haspin like kinase domain (0.0505050505050505);	protein kinase activity (1);protein phosphorylation (1);ATP binding (1);
35690	Green_plants	no class	no class	no class	Hpt domain (0.621212121212121);	phosphorelay signal transduction system (0.621212121212121);
35691	Green_plants	shared	no class	mesangio	ADP-ribosylation factor family (1);	GTP binding (1);
35692	Green_plants	no class	no class	no class	Sulfite exporter TauE/SafE (0.924242424242424);	integral component of membrane (0.924242424242424);
35693	Green_plants	shared	shared	no class	Glycosyl hydrolases family 28 (0.969543147208122);Pectate lyase superfamily protein (0.0558375634517767);	polygalacturonase activity (0.969543147208122);carbohydrate metabolic process (0.969543147208122);
35694	Green_plants	shared	shared	no class	Scavenger mRNA decapping enzyme C-term binding (0.0050761421319797);GDP-fucose protein O-fucosyltransferase (0.786802030456853);SPFH domain / Band 7 family (0.16243654822335);
35695	Green_plants	shared	no class	no class	PDDEXK-like family of unknown function (0.984771573604061);
35696	Seed_plants	no class	no class	no class	Terpene synthase, N-terminal domain (0.451776649746193);UDP-glucoronosyl and UDP-glucosyl transferase (0.0050761421319797);Terpene synthase family, metal binding domain (0.857868020304569);	magnesium ion binding (0.857868020304569);transferase activity, transferring hexosyl groups (0.0050761421319797);lyase activity (0.878172588832487);terpene synthase activity (0.878172588832487);metabolic process (0.456852791878173);
35697	Green_plants	no class	no class	no class	P21-Rho-binding domain (0.5);RhoGAP domain (0.88265306122449);	signal transduction (0.88265306122449);
35698	Land_plants	no class	no class	no class	PPR repeat family (0.00512820512820513);Protein of unknown function (DUF1685) (0.81025641025641);PPR repeat (0.00512820512820513);DYW family of nucleic acid deaminases (0.00512820512820513);	zinc ion binding (0.00512820512820513);
35699	Green_plants	shared	no class	no class	Senescence-associated protein (0.61025641025641);
35700	Vascular_plants	no class	no class	no class	Protease inhibitor/seed storage/LTP family (0.654639175257732);Probable lipid transfer (0.0670103092783505);
35701	Green_plants	shared	shared	no class	Thioredoxin (0.95360824742268);Selenoprotein SelK_SelG (0.0103092783505155);	cell redox homeostasis (0.95360824742268);
35702	Green_plants	shared	no class	no class	Aspartyl protease (0.00518134715025907);Cation transport ATPase (P-type) (0.461139896373057);E1-E2 ATPase (0.673575129533679);Cation transporting ATPase, C-terminus (0.792746113989637);haloacid dehalogenase-like hydrolase (0.782383419689119);Cation transporter/ATPase, N-terminus (0.601036269430052);Integrase core domain (0.00518134715025907);Reverse transcriptase (RNA-dependent DNA polymerase) (0…	DNA integration (0.00518134715025907);
35703	Green_plants	no class	no class	no class	Cyclophilin type peptidyl-prolyl cis-trans isomerase/CLD (1);	protein peptidyl-prolyl isomerization (1);peptidyl-prolyl cis-trans isomerase activity (1);
35704	Green_plants	shared	no class	shared	Sucrose-6F-phosphate phosphohydrolase (0.00518134715025907);MATH domain (0.735751295336788);Ubiquitin carboxyl-terminal hydrolase (0.865284974093264);Ubiquitin-specific protease C-terminal (0.55440414507772);ICP0-binding domain of Ubiquitin-specific protease 7 (0.658031088082902);	protein deubiquitination (0.865284974093264);protein binding (0.735751295336788);thiol-dependent ubiquitinyl hydrolase activity (0.865284974093264);
35705	Green_plants	shared	shared	no class	Papain family cysteine protease (0.994818652849741);Cathepsin propeptide inhibitor domain (I29) (0.880829015544041);Granulin (0.290155440414508);	cysteine-type peptidase activity (0.994818652849741);proteolysis (0.994818652849741);
35706	Green_plants	shared	no class	no class	Sugar (and other) transporter (0.989637305699482);	integral component of membrane (0.989637305699482);transmembrane transporter activity (0.989637305699482);transmembrane transport (0.989637305699482);
35707	Green_plants	shared	no class	fern	Tesmin/TSO1-like CXC domain, cysteine-rich domain (0.922279792746114);
35708	Land_plants	no class	no class	no class	Protein of unknown function, DUF547 (0.948186528497409);Leucine-zipper of ternary complex factor MIP1 (0.637305699481865);
35709	Green_plants	shared	no class	shared	RING-H2 zinc finger domain (0.0208333333333333);Ring finger domain (0.880208333333333);	zinc ion binding (0.0208333333333333);
35710	Green_plants	shared	shared	no class	Protein kinase domain (0.96875);WD domain, G-beta repeat (0.00520833333333333);	ATP binding (0.96875);protein binding (0.00520833333333333);protein phosphorylation (0.96875);protein kinase activity (0.96875);
35711	Green_plants	no class	no class	no class	Plant protein of unknown function (0.00520833333333333);Protein kinase domain (0.911458333333333);	ATP binding (0.911458333333333);protein kinase activity (0.911458333333333);protein phosphorylation (0.911458333333333);
35712	Green_plants	no class	no class	no class	Aspartyl protease (0.00520833333333333);AAA domain (dynein-related subfamily) (0.307291666666667);Rhomboid family (0.00520833333333333);Integrase core domain (0.0104166666666667);Hydrolytic ATP binding site of dynein motor region D1 (0.526041666666667);P-loop containing dynein motor region D4 (0.479166666666667);Microtubule-binding stalk of dynein motor (0.489583333333333);gag-polyprotein putativ…	integral component of membrane (0.00520833333333333);dynein complex (0.640625);serine-type endopeptidase activity (0.00520833333333333);zinc ion binding (0.00520833333333333);microtubule motor activity (0.640625);ATP binding (0.526041666666667);microtubule-based movement (0.640625);nucleic acid binding (0.00520833333333333);ATPase activity (0.307291666666667);DNA integration (0.0104166666666667);
35713	Land_plants	mesangio without fern	mesangio without fern	no class	F-box associated (0.00523560209424084);F-box domain (0.759162303664921);F-box associated domain (0.0261780104712042);	protein binding (0.759162303664921);
35714	Green_plants	no class	no class	no class	C2H2-type zinc finger (0.0366492146596859);Zinc-finger double-stranded RNA-binding (0.167539267015707);Zinc finger, C2H2 type (0.460732984293194);
35715	Green_plants	no class	no class	no class	Zinc-binding dehydrogenase (0.847368421052632);N-terminal domain of oxidoreductase (0.647368421052632);	oxidation-reduction process (0.847368421052632);
35716	Green_plants	shared	no class	shared	Histidine kinase-, DNA gyrase B-, and HSP90-like ATPase (0.00526315789473684);GAF domain (0.00526315789473684);C2 domain (0.0105263157894737);His Kinase A (phospho-acceptor) domain (0.00526315789473684);Glycine-rich domain-containing protein-like (0.857894736842105);Response regulator receiver domain (0.00526315789473684);	signal transduction (0.00526315789473684);protein binding (0.00526315789473684);phosphorelay signal transduction system (0.00526315789473684);phosphorelay sensor kinase activity (0.00526315789473684);
35717	Green_plants	shared	shared	no class	Protein of unknown function (DUF3675) (0.768421052631579);RING-variant domain (0.884210526315789);	zinc ion binding (0.884210526315789);
35718	Green_plants	no class	no class	no class	Transcription factor IIIC subunit delta N-term (0.221052631578947);Agenet domain (0.00526315789473684);WD domain, G-beta repeat (0.157894736842105);Putative zinc-finger of transcription factor IIIC complex (0.0473684210526316);	protein binding (0.157894736842105);
35719	Green_plants	no class	no class	no class	2OG-Fe(II) oxygenase superfamily (0.00529100529100529);U-box domain (0.0264550264550265);G-patch domain (0.00529100529100529);	protein ubiquitination (0.0264550264550265);oxidation-reduction process (0.00529100529100529);oxidoreductase activity (0.00529100529100529);nucleic acid binding (0.00529100529100529);ubiquitin-protein transferase activity (0.0264550264550265);
35720	Green_plants	no class	no class	no class	B3 DNA binding domain (0.946808510638298);Jacalin-like lectin domain (0.00531914893617021);AP2 domain (0.48936170212766);	DNA binding (0.946808510638298);regulation of transcription, DNA-templated (0.48936170212766);DNA-binding transcription factor activity (0.48936170212766);
35721	Green_plants	shared	no class	no class	Alpha-amylase C-terminal beta-sheet domain (0.808510638297872);Alpha amylase, catalytic domain (0.882978723404255);	catalytic activity (0.882978723404255);calcium ion binding (0.808510638297872);alpha-amylase activity (0.808510638297872);carbohydrate metabolic process (0.962765957446808);
35722	Green_plants	shared	no class	no class	Plant protein 1589 of unknown function (A_thal_3526) (0.0106382978723404);Phosphatidylinositol-specific phospholipase C, X domain (0.00531914893617021);Cytochrome P450 (0.00531914893617021);	oxidoreductase activity, acting on paired donors, with incorporation or reduction of molecular oxygen (0.00531914893617021);iron ion binding (0.00531914893617021);heme binding (0.00531914893617021);oxidation-reduction process (0.00531914893617021);
35723	Green_plants	no class	mesangio	no class	Zinc-finger domain of monoamine-oxidase A repressor R1 (0.0106382978723404);JmjC domain, hydroxylase (0.0106382978723404);QLQ (0.723404255319149);WRC (0.936170212765957);	nucleus (0.723404255319149);ATP binding (0.723404255319149);regulation of transcription, DNA-templated (0.723404255319149);
35724	Land_plants	no class	fern	no class	Raffinose synthase or seed imbibition protein Sip1 (0.00531914893617021);Ricin-type beta-trefoil lectin domain-like (0.00531914893617021);
35725	Vascular_plants	no class	no class	no class	Endonuclease/Exonuclease/phosphatase family (0.0957446808510638);Reverse transcriptase (RNA-dependent DNA polymerase) (0.0106382978723404);
35726	Land_plants	shared	no class	fern	Protein tyrosine kinase (0.0213903743315508);Glycerophosphoryl diester phosphodiesterase family (0.850267379679144);	lipid metabolic process (0.850267379679144);protein kinase activity (0.0213903743315508);protein phosphorylation (0.0213903743315508);phosphoric diester hydrolase activity (0.850267379679144);
35727	Green_plants	shared	shared	no class	EGF-like domain (0.0053475935828877);Exostosin family (1);	transferase activity, transferring glycosyl groups (1);protein glycosylation (1);
35728	Green_plants	shared	mesangio	no class	PB1 domain (0.623655913978495);PPR repeat (0.00537634408602151);Protein kinase domain (0.010752688172043);Protein tyrosine kinase (0.924731182795699);Pentatricopeptide repeat domain (0.00537634408602151);PPR repeat family (0.00537634408602151);	ATP binding (0.010752688172043);protein binding (0.623655913978495);protein phosphorylation (0.935483870967742);protein kinase activity (0.935483870967742);
35729	Green_plants	no class	no class	no class	RQC domain (0.39247311827957);Helicase conserved C-terminal domain (0.655913978494624);DEAD/DEAH box helicase (0.736559139784946);HRDC domain (0.317204301075269);RecQ zinc-binding (0.586021505376344);Helix-turn-helix domain (0.145161290322581);	intracellular (0.317204301075269);ATP binding (0.736559139784946);nucleic acid binding (0.78494623655914);DNA replication (0.39247311827957);ATP-dependent 3'-5' DNA helicase activity (0.39247311827957);DNA repair (0.39247311827957);
35730	Green_plants	no class	no class	no class	Cation efflux family (0.887096774193548);Dimerisation domain of Zinc Transporter (0.564516129032258);	cation transport (0.887096774193548);integral component of membrane (0.887096774193548);cation transmembrane transporter activity (0.887096774193548);transmembrane transport (0.887096774193548);
35731	Green_plants	no class	no class	no class	MAC/Perforin domain (0.82258064516129);Pyridine nucleotide-disulphide oxidoreductase (0.00537634408602151);	oxidation-reduction process (0.00537634408602151);oxidoreductase activity (0.00537634408602151);
35732	Green_plants	no class	no class	no class	Glutaredoxin (0.908108108108108);	cell redox homeostasis (0.908108108108108);electron transfer activity (0.908108108108108);protein disulfide oxidoreductase activity (0.908108108108108);
35733	Green_plants	no class	mesangio	no class	Polysaccharide lyase family 4, domain III (0.697297297297297);Rhamnogalacturonate lyase family (0.778378378378378);Polysaccharide lyase family 4, domain II (0.735135135135135);
35734	Green_plants	no class	no class	no class	Protein kinase domain (0.956756756756757);	ATP binding (0.956756756756757);protein kinase activity (0.956756756756757);protein phosphorylation (0.956756756756757);
35735	Green_plants	no class	no class	mesangio	Universal stress protein family (0.989189189189189);	response to stress (0.989189189189189);
35736	Chara_braunii	no class	no class	no class	Zinc knuckle (0.302702702702703);Domain of unknown function (DUF4360) (0.00540540540540541);Peroxidase (0.00540540540540541);	zinc ion binding (0.302702702702703);heme binding (0.00540540540540541);oxidation-reduction process (0.00540540540540541);nucleic acid binding (0.302702702702703);peroxidase activity (0.00540540540540541);response to oxidative stress (0.00540540540540541);
35737	Hordeum_vulgare	no class	no class	no class	FNIP Repeat (0.340540540540541);NB-ARC domain (0.751351351351351);	ADP binding (0.751351351351351);
35738	Green_plants	no class	no class	no class	Core-2/I-Branching enzyme (1);	acetylglucosaminyltransferase activity (1);membrane (1);
35739	Green_plants	shared	no class	shared	Amino-transferase class IV (0.733695652173913);	catalytic activity (0.733695652173913);metabolic process (0.733695652173913);
35740	Green_plants	no class	no class	no class	Glutaredoxin (0.950819672131147);	cell redox homeostasis (0.950819672131147);protein disulfide oxidoreductase activity (0.950819672131147);electron transfer activity (0.950819672131147);
35741	Green_plants	no class	no class	no class	ABA/WDS induced protein (0.92896174863388);	response to stress (0.92896174863388);
35742	Green_plants	no class	no class	no class	Berberine and berberine like (0.708791208791209);FAD binding domain (0.736263736263736);	flavin adenine dinucleotide binding (0.884615384615385);oxidation-reduction process (0.884615384615385);oxidoreductase activity (0.884615384615385);
35743	Green_plants	no class	no class	no class	Protein kinase domain (1);	ATP binding (1);protein kinase activity (1);protein phosphorylation (1);
35744	Green_plants	no class	no class	no class	Retroviral aspartyl protease (0.00552486187845304);SacI homology domain (0.779005524861878);	phosphoric ester hydrolase activity (0.779005524861878);
35745	Green_plants	shared	shared	no class	ABC-2 type transporter (0.795580110497238);ABC transporter (0.867403314917127);Seven in absentia protein family (0.00552486187845304);	multicellular organism development (0.00552486187845304);ATPase activity (0.867403314917127);nucleus (0.00552486187845304);ATP binding (0.867403314917127);membrane (0.795580110497238);ubiquitin-dependent protein catabolic process (0.00552486187845304);
35746	Green_plants	no class	no class	no class	BTB/POZ domain (0.110497237569061);	protein binding (0.110497237569061);
35747	Green_plants	no class	no class	no class	GMC oxidoreductase (0.983425414364641);	oxidation-reduction process (0.983425414364641);flavin adenine dinucleotide binding (0.779005524861878);oxidoreductase activity, acting on CH-OH group of donors (0.983425414364641);
35748	Green_plants	shared	shared	no class	LURP-one-related (0.00552486187845304);Cellulase (glycosyl hydrolase family 5) (0.756906077348066);	carbohydrate metabolic process (0.756906077348066);hydrolase activity, hydrolyzing O-glycosyl compounds (0.756906077348066);
35749	Green_plants	no class	no class	no class	Dynamin family (0.784530386740331);Dynamin GTPase effector domain (0.718232044198895);Dynamin central region (0.922651933701657);	GTP binding (0.922651933701657);GTPase activity (0.718232044198895);
35750	Green_plants	no class	no class	no class	Parkin co-regulated protein (0.00552486187845304);Methyltransferase FkbM domain (0.00552486187845304);Alpha-amylase C-terminal beta-sheet domain (0.00552486187845304);Retroviral aspartyl protease (0.226519337016575);Zinc knuckle (0.00552486187845304);Mid2 like cell wall stress sensor (0.00552486187845304);Reverse transcriptase (RNA-dependent DNA polymerase) (0.237569060773481);Domain of unknown f…	cardiolipin biosynthetic process (0.00552486187845304);calcium ion binding (0.00552486187845304);membrane (0.00552486187845304);nucleic acid binding (0.00552486187845304);metalloendopeptidase activity (0.00552486187845304);zinc ion binding (0.00552486187845304);cell adhesion (0.00552486187845304);proteolysis (0.00552486187845304);phosphatidate cytidylyltransferase activity (0.00552486187845304);D…
35751	Green_plants	shared	shared	no class	Ubiquitin-conjugating enzyme (1);Subunit CCDC53 of WASH complex (0.00555555555555556);	WASH complex (0.00555555555555556);
35752	Green_plants	shared	no class	no class	Myb-like DNA-binding domain (0.855555555555556);
35753	Green_plants	shared	no class	no class	Major Facilitator Superfamily (0.888888888888889);SPX domain (0.722222222222222);Sugar (and other) transporter (0.0611111111111111);	integral component of membrane (0.95);transmembrane transporter activity (0.0611111111111111);transmembrane transport (0.95);
35754	Green_plants	no class	no class	no class	OTU-like cysteine protease (0.783333333333333);
35755	Green_plants	no class	no class	no class	SET domain (0.866666666666667);PHD-finger (0.0888888888888889);Tumour suppressor p53-binding protein-1 Tudor (0.0166666666666667);	protein binding (0.866666666666667);
35756	Land_plants	no class	no class	no class	Plant transposon protein (0.483333333333333);	hydrolase activity, acting on ester bonds (0.483333333333333);
35757	Green_plants	shared	no class	no class	Senescence regulator (0.949720670391061);
35758	Green_plants	no class	no class	no class	Exostosin family (0.00558659217877095);Transferase family (0.983240223463687);	protein glycosylation (0.00558659217877095);transferase activity, transferring acyl groups other than amino-acyl groups (0.983240223463687);transferase activity, transferring glycosyl groups (0.00558659217877095);
35759	Green_plants	fern	no class	fern	Protein tyrosine kinase (0.955307262569832);Protein kinase domain (0.0335195530726257);	protein kinase activity (0.983240223463687);protein phosphorylation (0.983240223463687);ATP binding (0.0335195530726257);
35760	Green_plants	no class	no class	no class	Transmembrane proteins 14C (0.00558659217877095);gag-polyprotein putative aspartyl protease (0.0223463687150838);Zinc knuckle (0.00558659217877095);Retroviral aspartyl protease (0.0111731843575419);hAT family C-terminal dimerisation region (0.00558659217877095);Reverse transcriptase (RNA-dependent DNA polymerase) (0.106145251396648);Chromo (CHRromatin Organisation MOdifier) domain (0.011173184357…	zinc ion binding (0.00558659217877095);protein binding (0.00558659217877095);integral component of membrane (0.0111731843575419);protein dimerization activity (0.00558659217877095);membrane (0.00558659217877095);calcium ion binding (0.00558659217877095);GTP binding (0.00558659217877095);biosynthetic process (0.00558659217877095);catalytic activity (0.00558659217877095);DNA integration (0.11731843…
35761	Green_plants	no class	no class	no class	Major Facilitator Superfamily (0.573033707865168);Sugar (and other) transporter (0.398876404494382);	integral component of membrane (0.966292134831461);transmembrane transporter activity (0.398876404494382);transmembrane transport (0.966292134831461);
35762	Green_plants	shared	shared	no class	Protein of unknown function, DUF604 (0.97752808988764);Fringe-like (0.0224719101123595);	membrane (0.0224719101123595);transferase activity, transferring glycosyl groups (0.0224719101123595);
35763	Green_plants	shared	no class	no class	Sugar (and other) transporter (0.98876404494382);	transmembrane transporter activity (0.98876404494382);transmembrane transport (0.98876404494382);integral component of membrane (0.98876404494382);
35764	Green_plants	shared	no class	shared	Pyridoxal-phosphate dependent enzyme (0.983050847457627);Reverse transcriptase (RNA-dependent DNA polymerase) (0.00564971751412429);
35765	Green_plants	no class	no class	no class	PB1 domain (0.796610169491525);RWP-RK domain (0.807909604519774);	protein binding (0.796610169491525);
35766	Green_plants	mesangio	mesangio	no class	PAP2 superfamily (0.96045197740113);
35767	Green_plants	no class	no class	no class	Histone acetylation protein (0.852272727272727);PHD-finger (0.318181818181818);KIX domain (0.00568181818181818);Zinc finger, ZZ type (0.477272727272727);TAZ zinc finger (0.721590909090909);	regulation of transcription, DNA-templated (0.903409090909091);zinc ion binding (0.744318181818182);histone acetylation (0.852272727272727);nucleus (0.721590909090909);histone acetyltransferase activity (0.903409090909091);transcription coregulator activity (0.721590909090909);
35768	Green_plants	no class	no class	fern	Xylanase inhibitor C-terminal (0.903409090909091);Eukaryotic aspartyl protease (0.0113636363636364);Xylanase inhibitor N-terminal (0.875);
35769	Green_plants	no class	no class	no class	zinc-RING finger domain (0.00568181818181818);RING-type zinc-finger (0.607954545454545);Zinc finger, C3HC4 type (RING finger) (0.0795454545454545);zinc finger of C3HC4-type, RING (0.0397727272727273);SPX domain (0.0284090909090909);p25-alpha (0.0170454545454545);	metal ion binding (0.0170454545454545);
35770	Green_plants	no class	no class	no class	Nuclear transport factor 2 (NTF2) domain (0.788571428571429);RNA recognition motif. (a.k.a. RRM, RBD, or RNP domain) (0.76);	nucleic acid binding (0.76);
35771	Land_plants	shared	no class	no class	Transcriptional repressor, ovate (0.965714285714286);DNA-binding domain (0.0914285714285714);	DNA binding (0.0914285714285714);
35772	Green_plants	no class	no class	no class	PLATZ transcription factor (0.954285714285714);B-box zinc finger (0.0171428571428571);	zinc ion binding (0.0171428571428571);intracellular (0.0171428571428571);
35773	Green_plants	no class	no class	no class	Amidase (0.914285714285714);
35774	Land_plants	no class	no class	no class	Protein phosphatase 2C (0.96);	catalytic activity (0.96);
35775	Green_plants	shared	no class	no class	Nucleotidyl transferase (0.994285714285714);	nucleotidyltransferase activity (0.994285714285714);biosynthetic process (0.994285714285714);
35776	Green_plants	shared	no class	no class	Cupin (0.857142857142857);	nutrient reservoir activity (0.857142857142857);
35777	Green_plants	shared	no class	no class	Glycosyl-hydrolase family 116, catalytic region (0.862857142857143);Chromo (CHRromatin Organisation MOdifier) domain (0.00571428571428571);Beige/BEACH domain (0.00571428571428571);beta-glucosidase 2, glycosyl-hydrolase family 116 N-term (0.731428571428571);	hydrolase activity, hydrolyzing O-glycosyl compounds (0.862857142857143);
35778	Green_plants	no class	no class	no class	PB1 domain (0.491428571428571);Ig-like domain from next to BRCA1 gene (0.662857142857143);Zinc finger, ZZ type (0.462857142857143);	zinc ion binding (0.462857142857143);protein binding (0.491428571428571);
35779	Phragmoplastophytes	no class	no class	no class	Protein tyrosine kinase (0.0172413793103448);Protein kinase domain (0.902298850574713);	ATP binding (0.902298850574713);protein phosphorylation (0.913793103448276);protein kinase activity (0.913793103448276);
35780	Phragmoplastophytes	no class	no class	no class	zinc-binding in reverse transcriptase (0.109195402298851);
35781	Seed_plants	no class	no class	no class	NB-ARC domain (0.00578034682080925);Leucine rich repeat (0.00578034682080925);	protein binding (0.00578034682080925);ADP binding (0.00578034682080925);
35782	Green_plants	shared	no class	no class	Pyridoxal-dependent decarboxylase, C-terminal sheet domain (0.208092485549133);S-adenosyl-l-methionine decarboxylase leader peptide (0.023121387283237);Pyridoxal-dependent decarboxylase, pyridoxal binding domain (0.219653179190751);Adenosylmethionine decarboxylase (0.774566473988439);	catalytic activity (0.265895953757225);spermidine biosynthetic process (0.774566473988439);adenosylmethionine decarboxylase activity (0.774566473988439);spermine biosynthetic process (0.774566473988439);
35783	Green_plants	mesangio	no class	mesangio	Ubiquitin-conjugating enzyme (0.722543352601156);TCP-1/cpn60 chaperonin family (0.00578034682080925);	ATP binding (0.00578034682080925);
35784	Land_plants	no class	no class	no class	Domain of unknown function (DUF588) (0.965317919075145);SCA7, zinc-binding domain (0.00578034682080925);Protein kinase domain (0.00578034682080925);	protein phosphorylation (0.00578034682080925);protein kinase activity (0.00578034682080925);ATP binding (0.00578034682080925);
35785	Euphyllophytes	mesangio	mesangio	no class	Hydrophobic seed protein (0.971098265895954);Probable lipid transfer (0.00578034682080925);
35786	Green_plants	no class	no class	no class	Insulinase (Peptidase family M16) (0.624277456647399);Peptidase M16 inactive domain (0.92485549132948);Middle or third domain of peptidase_M16 (0.884393063583815);
35787	Green_plants	no class	no class	no class	Protein-tyrosine phosphatase (1);	protein dephosphorylation (1);protein tyrosine phosphatase activity (1);
35788	Green_plants	no class	no class	no class	Ras family (1);Ras of Complex, Roc, domain of DAPkinase (0.00578034682080925);	GTP binding (1);GTPase activity (1);
35789	Green_plants	no class	no class	no class	TPR repeat (0.00578034682080925);Ankyrin repeats (3 copies) (0.820809248554913);Ankyrin repeat (0.132947976878613);Ankyrin repeats (many copies) (0.127167630057803);Protein of unknown function (DUF1685) (0.00578034682080925);Tetratricopeptide repeat (0.398843930635838);	protein binding (0.312138728323699);
35790	Green_plants	no class	no class	no class	Protein of unknown function (DUF1644) (1);
35791	Green_plants	shared	shared	no class	NUDIX domain (0.815028901734104);Exonuclease (0.00578034682080925);	hydrolase activity (0.815028901734104);
35792	Green_plants	fern without mesangio	fern without mesangio	no class	short chain dehydrogenase (0.907514450867052);
35793	Green_plants	no class	no class	no class	Oligonucleotide/oligosaccharide-binding (OB)-fold (0.587209302325581);Histidyl-tRNA synthetase (0.00581395348837209);Anticodon binding domain (0.00581395348837209);Peptide methionine sulfoxide reductase (0.00581395348837209);Helicase conserved C-terminal domain (0.808139534883721);DEAD/DEAH box helicase (0.604651162790698);Double-stranded RNA binding motif (0.290697674418605);Helicase associated …	oxidation-reduction process (0.00581395348837209);protein binding (0.0348837209302326);helicase activity (0.715116279069767);ATP binding (0.604651162790698);nucleic acid binding (0.604651162790698);peptide-methionine (S)-S-oxide reductase activity (0.00581395348837209);
35794	Green_plants	shared	no class	no class	Enoyl-(Acyl carrier protein) reductase (0.00581395348837209);O-methyltransferase (0.965116279069767);	O-methyltransferase activity (0.965116279069767);
35795	Green_plants	shared	no class	no class	Protein phosphatase 2A regulatory B subunit (B56 family) (1);	protein phosphatase regulator activity (1);signal transduction (1);protein phosphatase type 2A complex (1);
35796	Green_plants	shared	no class	fern
35797	Green_plants	no class	no class	no class	WD domain, G-beta repeat (0.866279069767442);Protein kinase domain (0.0581395348837209);Zinc finger, C3HC4 type (RING finger) (0.436046511627907);Protein tyrosine kinase (0.0116279069767442);	protein binding (0.866279069767442);ATP binding (0.0581395348837209);protein kinase activity (0.0697674418604651);protein phosphorylation (0.0697674418604651);
35798	Green_plants	no class	no class	no class	Endomembrane protein 70 (1);	integral component of membrane (1);
35799	Green_plants	no class	no class	no class	MSP (Major sperm protein) domain (0.00584795321637427);Aldehyde dehydrogenase family (0.00584795321637427);Domain of unknown function (DUF296) (0.00584795321637427);	oxidation-reduction process (0.00584795321637427);oxidoreductase activity (0.00584795321637427);metabolic process (0.00584795321637427);
35800	Green_plants	no class	no class	no class	CBS domain (0.611764705882353);Voltage gated chloride channel (1);	chloride transport (1);voltage-gated chloride channel activity (1);membrane (1);transmembrane transport (1);
35801	Green_plants	no class	no class	no class	Alpha galactosidase A (0.952941176470588);Alpha galactosidase A C-terminal beta sandwich domain (0.235294117647059);F5/8 type C domain (0.00588235294117647);	carbohydrate metabolic process (0.952941176470588);hydrolase activity, hydrolyzing O-glycosyl compounds (0.952941176470588);
35802	Green_plants	shared	shared	no class	AWPM-19-like family (0.994117647058824);
35803	Green_plants	no class	no class	no class	bHLH-MYC and R2R3-MYB transcription factors N-terminal (0.758823529411765);
35804	Green_plants	no class	no class	no class	Ankyrin repeats (many copies) (0.136094674556213);Ankyrin repeat (0.029585798816568);Ankyrin repeats (3 copies) (0.497041420118343);IPT/TIG domain (0.556213017751479);IQ calmodulin-binding motif (0.810650887573965);CG-1 domain (0.57396449704142);	nucleus (0.57396449704142);protein binding (0.810650887573965);DNA binding (0.57396449704142);
35805	Green_plants	shared	no class	no class	Ankyrin repeats (3 copies) (0.366863905325444);Ankyrin repeat (0.029585798816568);Zinc finger C-x8-C-x5-C-x3-H type (and similar) (0.70414201183432);Ankyrin repeats (many copies) (0.029585798816568);	metal ion binding (0.70414201183432);protein binding (0.029585798816568);
35806	Green_plants	no class	no class	no class	G-patch domain (0.00591715976331361);Carbonic anhydrase (0.994082840236686);	nucleic acid binding (0.00591715976331361);zinc ion binding (0.994082840236686);carbonate dehydratase activity (0.994082840236686);
35807	Land_plants	shared	shared	no class	Remorin, N-terminal region (0.142011834319527);Remorin, C-terminal region (0.834319526627219);
35808	Green_plants	no class	no class	no class	Peptidase dimerisation domain (0.726190476190476);Peptidase family M20/M25/M40 (0.93452380952381);C4-dicarboxylate anaerobic carrier (0.00595238095238095);	integral component of membrane (0.00595238095238095);hydrolase activity (0.93452380952381);metabolic process (0.93452380952381);
35809	Green_plants	shared	shared	no class	Glycosyl transferase family 90 (1);
35810	Land_plants	shared	shared	no class	Multicopper oxidase (1);	copper ion binding (1);oxidoreductase activity (0.869047619047619);oxidation-reduction process (1);
35811	Green_plants	shared	no class	no class	Thiamine pyrophosphate enzyme, C-terminal TPP binding domain (0.380952380952381);Aspartyl protease (0.00595238095238095);Middle domain of thiamine pyrophosphate (0.392857142857143);Enolase C-terminal domain-like (0.446428571428571);Alpha/beta hydrolase family (0.351190476190476);chorismate binding enzyme (0.291666666666667);Thiamine pyrophosphate enzyme, N-terminal TPP binding domain (0.339285714…	DNA integration (0.00595238095238095);thiamine pyrophosphate binding (0.446428571428571);catalytic activity (0.380952380952381);
35812	Green_plants	no class	no class	no class	Reverse transcriptase (RNA-dependent DNA polymerase) (0.00595238095238095);Alpha-L-arabinofuranosidase C-terminal domain (0.654761904761905);	alpha-L-arabinofuranosidase activity (0.654761904761905);L-arabinose metabolic process (0.654761904761905);
35813	Green_plants	no class	no class	no class	Ulp1 protease family, C-terminal catalytic domain (0.94047619047619);RNA helicase (UPF2 interacting domain) (0.00595238095238095);	proteolysis (0.94047619047619);ATP binding (0.00595238095238095);cytoplasm (0.00595238095238095);helicase activity (0.00595238095238095);cysteine-type peptidase activity (0.94047619047619);nuclear-transcribed mRNA catabolic process, nonsense-mediated decay (0.00595238095238095);DNA binding (0.00595238095238095);zinc ion binding (0.00595238095238095);
35814	Land_plants	shared	shared	no class	Fasciclin domain (0.0238095238095238);GDSL-like Lipase/Acylhydrolase (0.511904761904762);	hydrolase activity, acting on ester bonds (0.511904761904762);
35815	Green_plants	no class	no class	no class	BAR domain (0.125);BAR domain of APPL family (0.0416666666666667);	protein binding (0.125);cytoplasm (0.125);
35816	Green_plants	no class	no class	no class	PPR repeat (0.00598802395209581);alpha/beta hydrolase fold (0.125748502994012);Serine aminopeptidase, S33 (0.029940119760479);Partial alpha/beta-hydrolase lipase region (0.574850299401198);PPR repeat family (0.00598802395209581);	lipid metabolic process (0.574850299401198);
35817	Green_plants	shared	no class	no class	NAD dependent epimerase/dehydratase family (0.0359281437125748);GDP-mannose 4,6 dehydratase (0.970059880239521);	coenzyme binding (0.0359281437125748);catalytic activity (0.0359281437125748);
35818	Green_plants	shared	no class	shared	14-3-3 protein (1);
35819	Green_plants	no class	mesangio	no class	Kinesin motor domain (0.939759036144578);	microtubule-based movement (0.939759036144578);ATP binding (0.939759036144578);microtubule binding (0.939759036144578);microtubule motor activity (0.939759036144578);
35820	Green_plants	no class	no class	no class	BAG domain (0.674698795180723);Ubiquitin family (0.656626506024096);	protein binding (0.656626506024096);chaperone binding (0.674698795180723);
35821	Green_plants	no class	no class	no class	Transmembrane amino acid transporter protein (0.975903614457831);
35822	Green_plants	shared	shared	no class	Sulfotransferase domain (0.427710843373494);Sulfotransferase family (0.0542168674698795);	sulfotransferase activity (0.427710843373494);
35823	Chara_braunii	no class	no class	no class	Protein of unknown function (DUF 659) (0.00602409638554217);Uncharacterized protein conserved in bacteria (DUF2236) (0.00602409638554217);Ulp1 protease family, C-terminal catalytic domain (0.0120481927710843);	proteolysis (0.0120481927710843);cysteine-type peptidase activity (0.0120481927710843);
35824	Green_plants	shared	no class	no class	DnaJ C terminal domain (0.0121212121212121);Acylphosphatase (0.00606060606060606);Weak chloroplast movement under blue light (0.957575757575758);
35825	Green_plants	shared	no class	no class	Integrase core domain (0.00609756097560976);Integral peroxisomal membrane peroxin (0.140243902439024);PH domain (0.0182926829268293);SHR-binding domain of vacuolar-sorting associated protein 13 (0.481707317073171);Vacuolar protein sorting-associated protein 62 (0.597560975609756);Autophagy-related protein C terminal domain (0.0182926829268293);Repeating coiled region of VPS13 (0.359756097560976);…	DNA integration (0.00609756097560976);
35826	Phragmoplastophytes	shared	shared	no class	Lectin C-type domain (0.0121951219512195);Leucine Rich Repeat (0.0426829268292683);Leucine rich repeat (0.475609756097561);Leucine Rich repeat (0.0792682926829268);Leucine rich repeat N-terminal domain (0.414634146341463);ATP synthase subunit C (0.00609756097560976);	proton transmembrane transporter activity (0.00609756097560976);ATP hydrolysis coupled proton transport (0.00609756097560976);protein binding (0.536585365853659);proton-transporting two-sector ATPase complex, proton-transporting domain (0.00609756097560976);
35827	Green_plants	no class	no class	no class	Domain of unknown function (DUF588) (0.878048780487805);
35828	Green_plants	no class	no class	no class	Malic enzyme, N-terminal domain (0.823170731707317);Malic enzyme, NAD binding domain (0.902439024390244);	NAD binding (0.902439024390244);oxidation-reduction process (0.823170731707317);malate dehydrogenase (decarboxylating) (NAD+) activity (0.823170731707317);
35829	Green_plants	no class	no class	no class	Enolase, C-terminal TIM barrel domain (0.957055214723926);Enolase, N-terminal domain (0.723926380368098);
35830	Land_plants	no class	no class	no class	F-box-like (0.00613496932515337);D-mannose binding lectin (0.858895705521472);non-haem dioxygenase in morphine synthesis N-terminal (0.0122699386503067);Glycosyl hydrolases family 17 (0.0797546012269939);	protein binding (0.00613496932515337);hydrolase activity, hydrolyzing O-glycosyl compounds (0.0797546012269939);carbohydrate metabolic process (0.0797546012269939);
35831	Angiosperms	no class	no class	no class	Wall-associated kinase (0.0429447852760736);EGF-like domain (0.00613496932515337);Protein kinase domain (0.355828220858896);Wall-associated receptor kinase galacturonan-binding (0.895705521472393);Calcium-binding EGF domain (0.263803680981595);Protein tyrosine kinase (0.0429447852760736);	protein kinase activity (0.392638036809816);protein phosphorylation (0.392638036809816);calcium ion binding (0.263803680981595);ATP binding (0.355828220858896);polysaccharide binding (0.895705521472393);protein serine/threonine kinase activity (0.0429447852760736);integral component of membrane (0.0429447852760736);
35832	Green_plants	no class	fern	no class	E2F/DP family winged-helix DNA-binding domain (0.650306748466258);E2F transcription factor CC-MB domain (0.889570552147239);	regulation of transcription, DNA-templated (0.650306748466258);protein dimerization activity (0.889570552147239);DNA-binding transcription factor activity (0.650306748466258);transcription factor complex (0.650306748466258);
35833	Green_plants	no class	no class	no class	WRKY DNA -binding domain (0.0674846625766871);Poxvirus Late Transcription Factor VLTF3 like (0.00613496932515337);Paired amphipathic helix repeat (0.0674846625766871);NB-ARC domain (0.159509202453988);Leucine Rich Repeat (0.0674846625766871);Protein kinase domain (0.0613496932515337);	regulation of transcription, DNA-templated (0.0674846625766871);DNA-binding transcription factor activity (0.0674846625766871);ATP binding (0.0613496932515337);sequence-specific DNA binding (0.0674846625766871);protein kinase activity (0.0613496932515337);protein phosphorylation (0.0613496932515337);ADP binding (0.159509202453988);regulation of viral transcription (0.00613496932515337);
35834	Green_plants	no class	no class	no class	S-adenosylmethionine-dependent methyltransferase (0.00613496932515337);Fused Ig-PH domain of plant-specific actin-binding protein (0.134969325153374);	methyltransferase activity (0.00613496932515337);
35835	Green_plants	shared	no class	shared	Alpha amylase, catalytic domain (0.796296296296296);Carbohydrate-binding module 48 (Isoamylase N-terminal domain) (0.685185185185185);	catalytic activity (0.796296296296296);hydrolase activity, hydrolyzing O-glycosyl compounds (0.685185185185185);carbohydrate metabolic process (0.814814814814815);
35836	Green_plants	no class	no class	no class	DnaJ domain (0.685185185185185);
35837	Green_plants	shared	shared	no class	SCAMP family (0.968944099378882);	integral component of membrane (0.968944099378882);protein transport (0.968944099378882);
35838	Green_plants	shared	no class	no class	Retroviral aspartyl protease (0.0062111801242236);Pyridoxal-dependent decarboxylase conserved domain (0.906832298136646);Reverse transcriptase (RNA-dependent DNA polymerase) (0.0062111801242236);	carboxylic acid metabolic process (0.906832298136646);carboxy-lyase activity (0.906832298136646);pyridoxal phosphate binding (0.906832298136646);
35839	Green_plants	no class	no class	no class	HAD superfamily, subfamily IIIB (Acid phosphatase) (0.993788819875776);
35840	Green_plants	no class	no class	no class	Uncharacterised protein domain (DUF2415) (0.0559006211180124);WD domain, G-beta repeat (0.745341614906832);	protein binding (0.745341614906832);
35841	Green_plants	shared	no class	no class	SecA preprotein cross-linking domain (0.683229813664596);RING-type zinc-finger (0.0062111801242236);WD domain, G-beta repeat (0.0062111801242236);SecA DEAD-like domain (0.757763975155279);SecA Wing and Scaffold domain (0.664596273291925);	ATP binding (0.757763975155279);membrane (0.950310559006211);protein binding (0.0062111801242236);protein import (0.950310559006211);
35842	Green_plants	no class	no class	no class	Raffinose synthase or seed imbibition protein Sip1 (0.00625);Triose-phosphate Transporter family (0.00625);RNA recognition motif. (a.k.a. RRM, RBD, or RNP domain) (0.98125);Sodium/calcium exchanger protein (0.00625);	transmembrane transport (0.00625);nucleic acid binding (0.98125);integral component of membrane (0.00625);
35843	Green_plants	no class	no class	no class	TCP-1/cpn60 chaperonin family (0.55);Phosphatidylinositol-4-phosphate 5-Kinase (0.84375);FYVE zinc finger (0.26875);	phosphatidylinositol metabolic process (0.84375);ATP binding (0.55);phosphatidylinositol phosphate kinase activity (0.84375);metal ion binding (0.26875);
35844	Green_plants	no class	no class	no class	Kinesin motor domain (0.78125);	microtubule binding (0.78125);microtubule motor activity (0.78125);ATP binding (0.78125);microtubule-based movement (0.78125);
35845	Green_plants	no class	no class	no class	Electron transfer DM13 (0.00625);Protein of unknown function (DUF568) (0.775);Eukaryotic cytochrome b561 (0.56875);DOMON domain (0.0125);
35846	Green_plants	no class	no class	no class	CCR4-NOT transcription complex subunit 1 TTP binding domain (0.00625);DnaJ domain (0.6875);DnaJ C terminal domain (0.79375);
35847	Green_plants	shared	no class	shared	CRS1 / YhbY (CRM) domain (0.8125);	RNA binding (0.8125);
35848	Green_plants	no class	no class	no class	alpha/beta hydrolase fold (0.775);Alpha/beta hydrolase family (0.125);TAP-like protein (0.00625);
35849	Green_plants	no class	no class	no class	SAM domain (Sterile alpha motif) (0.0375);Nucleoside diphosphate kinase (0.00625);PH domain (0.01875);FYVE zinc finger (0.00625);	metal ion binding (0.00625);protein binding (0.0375);
35850	Green_plants	no class	no class	no class	Amidohydrolase family (0.01875);Galactose oxidase, central domain (0.725);Kelch motif (0.41875);BTB/POZ domain (0.0125);	protein binding (0.33125);
35851	Green_plants	no class	no class	no class
35852	Land_plants	no class	no class	no class	CW-type Zinc Finger (0.66875);B3 DNA binding domain (0.775);	DNA binding (0.775);zinc ion binding (0.66875);
35853	Green_plants	no class	fern	no class	CRAL/TRIO domain (0.975);CRAL/TRIO, N-terminal domain (0.6375);
35854	Green_plants	shared	no class	no class	Lytic transglycolase (0.86875);Pollen allergen (0.8625);
35855	Land_plants	no class	no class	no class	F-box domain (0.41875);	protein binding (0.41875);
35856	Land_plants	shared	shared	no class	Acyltransferase (0.69811320754717);haloacid dehalogenase-like hydrolase (0.59748427672956);	transferase activity, transferring acyl groups (0.69811320754717);metabolic process (0.69811320754717);
35857	Land_plants	no class	no class	no class	WD domain, G-beta repeat (0.905660377358491);Nucleoporin Nup120/160 (0.0314465408805031);	protein binding (0.905660377358491);
35858	Green_plants	shared	no class	no class	Hexokinase (1);	ATP binding (1);phosphotransferase activity, alcohol group as acceptor (1);carbohydrate metabolic process (1);
35859	Green_plants	no class	no class	no class	WD domain, G-beta repeat (0.00628930817610063);Coagulation Factor Xa inhibitory site (0.00628930817610063);Complement Clr-like EGF-like (0.0566037735849057);PA domain (0.805031446540881);Calcium-binding EGF domain (0.00628930817610063);	calcium ion binding (0.00628930817610063);protein binding (0.00628930817610063);
35860	Green_plants	shared	mesangio	no class	AMP-binding enzyme (1);AMP-binding enzyme C-terminal domain (0.0943396226415094);	metabolic process (1);catalytic activity (1);
35861	Green_plants	no class	no class	no class	Bromodomain (0.125786163522013);Snf2-ATP coupling, chromatin remodelling complex (0.490566037735849);Helicase conserved C-terminal domain (0.773584905660377);QLQ (0.0691823899371069);SNF2 family N-terminal domain (0.754716981132076);	protein binding (0.125786163522013);regulation of transcription, DNA-templated (0.0691823899371069);ATP binding (0.754716981132076);histone binding (0.490566037735849);nucleus (0.0691823899371069);
35862	Green_plants	no class	no class	no class	Amidohydrolase (0.408805031446541);Reverse transcriptase (RNA-dependent DNA polymerase) (0.00628930817610063);Glutamine synthetase, catalytic domain (0.761006289308176);gag-polyprotein putative aspartyl protease (0.00628930817610063);Glutamine synthetase N-terminal domain (0.150943396226415);	hydrolase activity (0.408805031446541);glutamate-ammonia ligase activity (0.786163522012579);nitrogen compound metabolic process (0.786163522012579);glutamine biosynthetic process (0.150943396226415);
35863	Green_plants	no class	no class	mesangio	Yippee zinc-binding/DNA-binding /Mis18, centromere assembly (0.981012658227848);
35864	Green_plants	no class	no class	no class	PHD-finger (0.645569620253165);Agenet domain (0.278481012658228);Acetyltransferase (GNAT) family (0.0316455696202532);Acetyltransferase (GNAT) domain (0.00632911392405063);TPL-binding domain in jasmonate signalling (0.816455696202532);PLATZ transcription factor (0.00632911392405063);
35865	Green_plants	no class	no class	no class	WD domain, G-beta repeat (0.936708860759494);	protein binding (0.936708860759494);
35866	Green_plants	no class	no class	no class	ELMO/CED-12 family (0.00632911392405063);Core histone H2A/H2B/H3/H4 (0.493670886075949);gag-polyprotein putative aspartyl protease (0.00632911392405063);Ulp1 protease family, C-terminal catalytic domain (0.0253164556962025);Protein tyrosine kinase (0.00632911392405063);	cysteine-type peptidase activity (0.0253164556962025);DNA binding (0.493670886075949);protein phosphorylation (0.00632911392405063);proteolysis (0.0253164556962025);nucleosome (0.493670886075949);protein kinase activity (0.00632911392405063);
35867	Green_plants	no class	no class	no class	Zinc knuckle (0.0126582278481013);Retrotransposon gag protein (0.462025316455696);	nucleic acid binding (0.0126582278481013);zinc ion binding (0.0126582278481013);
35868	Green_plants	shared	shared	no class	DNA methylase (0.00632911392405063);Xyloglucan fucosyltransferase (1);	DNA binding (0.00632911392405063);membrane (1);cell wall biogenesis (1);galactoside 2-alpha-L-fucosyltransferase activity (1);N-methyltransferase activity (0.00632911392405063);DNA methylation (0.00632911392405063);
35869	Green_plants	no class	no class	fern	Double-stranded RNA binding motif (0.910828025477707);
35870	Green_plants	no class	no class	no class	Alpha amylase, C-terminal all-beta domain (0.687898089171974);Alpha amylase, catalytic domain (0.89171974522293);Carbohydrate-binding module 48 (Isoamylase N-terminal domain) (0.764331210191083);	carbohydrate metabolic process (0.955414012738854);catalytic activity (0.904458598726115);hydrolase activity, hydrolyzing O-glycosyl compounds (0.764331210191083);cation binding (0.687898089171974);
35871	Phragmoplastophytes	shared	no class	no class	Plant protein of unknown function (DUF936) (0.993630573248408);
35872	Green_plants	no class	no class	no class	Peroxidase (0.00636942675159236);Enoyl-CoA hydratase/isomerase (1);	response to oxidative stress (0.00636942675159236);peroxidase activity (0.00636942675159236);3-hydroxyisobutyryl-CoA hydrolase activity (1);oxidation-reduction process (0.00636942675159236);heme binding (0.00636942675159236);
35873	Green_plants	no class	no class	no class	PPR repeat (0.00636942675159236);Acyl-ACP thioesterase (0.961783439490446);Acyl-ATP thioesterase (0.146496815286624);PPR repeat family (0.00636942675159236);	fatty acid biosynthetic process (0.961783439490446);thiolester hydrolase activity (0.968152866242038);
35874	Green_plants	no class	no class	no class	Calcineurin-like phosphoesterase (0.878205128205128);Galactose oxidase, central domain (0.724358974358974);Serine-threonine protein phosphatase N-terminal domain (0.0128205128205128);Kelch motif (0.403846153846154);Surface antigen (0.00641025641025641);	protein binding (0.358974358974359);hydrolase activity (0.878205128205128);outer membrane (0.00641025641025641);
35875	Green_plants	no class	mesangio	no class	C2 domain of PTEN tumour-suppressor protein (0.352564102564103);Formin Homology 2 Domain (0.807692307692308);
35876	Green_plants	mesangio	mesangio	mesangio	TPL-binding domain in jasmonate signalling (0.794871794871795);PHD-finger (0.314102564102564);
35877	Land_plants	no class	no class	no class	Tetratricopeptide repeat (0.91025641025641);Heavy-metal-associated domain (0.00641025641025641);Tetratricopeptide repeat-like domain (0.00641025641025641);	metal ion transport (0.00641025641025641);protein binding (0.602564102564103);metal ion binding (0.00641025641025641);
35878	Green_plants	no class	no class	no class	EF hand (0.0641025641025641);Ion channel (0.993589743589744);	calcium ion binding (0.0641025641025641);
35879	Green_plants	no class	no class	no class	RNA recognition motif 2 (0.743589743589744);RNA recognition motif. (a.k.a. RRM, RBD, or RNP domain) (0.807692307692308);	nucleic acid binding (0.807692307692308);
35880	Green_plants	no class	no class	no class	Lipase (class 3) (0.891025641025641);	lipid metabolic process (0.891025641025641);
35881	Green_plants	shared	shared	no class	Cyclin (0.987096774193548);	protein kinase binding (0.987096774193548);regulation of cyclin-dependent protein serine/threonine kinase activity (0.987096774193548);
35882	Green_plants	shared	no class	no class	SNARE domain (0.845161290322581);Syntaxin (1);	membrane (1);
35883	Land_plants	no class	no class	no class	GRAS domain family (1);
35884	Green_plants	no class	no class	no class	CorA-like Mg2+ transporter protein (0.32258064516129);Thioredoxin-like (0.00645161290322581);	metal ion transmembrane transporter activity (0.32258064516129);transmembrane transport (0.32258064516129);membrane (0.32258064516129);metal ion transport (0.32258064516129);
35885	Green_plants	no class	no class	no class	TB2/DP1, HVA22 family (0.941935483870968);
35886	Green_plants	no class	no class	no class	Sugar (and other) transporter (0.993548387096774);Major Facilitator Superfamily (0.00645161290322581);	transmembrane transporter activity (0.993548387096774);transmembrane transport (1);integral component of membrane (1);
35887	Land_plants	no class	no class	no class	Protein kinase domain (0.838709677419355);Protein tyrosine kinase (0.154838709677419);	ATP binding (0.838709677419355);protein phosphorylation (0.993548387096774);protein kinase activity (0.993548387096774);
35888	Phragmoplastophytes	no class	no class	no class	Domain of unknown function (DUF4378) (0.753246753246753);DUF761-associated sequence motif (0.435064935064935);Protein of unknown function (DUF3741) (0.818181818181818);
35889	Green_plants	shared	no class	shared	GATA zinc finger (0.051948051948052);CCT motif (0.954545454545455);Response regulator receiver domain (0.201298701298701);tify domain (0.0649350649350649);	DNA-binding transcription factor activity (0.051948051948052);sequence-specific DNA binding (0.051948051948052);protein binding (0.954545454545455);zinc ion binding (0.051948051948052);phosphorelay signal transduction system (0.201298701298701);regulation of transcription, DNA-templated (0.051948051948052);
35890	Land_plants	no class	no class	no class	NB-ARC domain (0.0324675324675325);TIR domain (0.798701298701299);	signal transduction (0.798701298701299);protein binding (0.798701298701299);ADP binding (0.0324675324675325);
35891	Land_plants	shared	shared	fern	Helix-loop-helix DNA-binding domain (0.888888888888889);	protein dimerization activity (0.888888888888889);
35892	Land_plants	shared	no class	no class	Leucine-zipper of ternary complex factor MIP1 (0.679738562091503);Protein of unknown function, DUF547 (0.973856209150327);
35893	Green_plants	no class	no class	no class	PHD-finger (0.444444444444444);SLIDE (0.0130718954248366);CHDCT2 (NUC038) domain (0.0065359477124183);WSTF, HB1, Itc1p, MBD9 motif 1 (0.0065359477124183);Domain of unknown function (DUF4208) (0.228758169934641);PWWP domain (0.065359477124183);Helicase conserved C-terminal domain (0.73202614379085);Domain of Unknown Function (DUF1086) (0.209150326797386);SNF2 family N-terminal domain (0.7777777777…	nucleus (0.0130718954248366);nucleic acid binding (0.0130718954248366);chromatin remodeling (0.0130718954248366);ATP binding (0.777777777777778);hydrolase activity, acting on acid anhydrides, in phosphorus-containing anhydrides (0.0130718954248366);zinc ion binding (0.0130718954248366);
35894	Green_plants	shared	no class	shared	Fructose-bisphosphate aldolase class-I (1);	fructose-bisphosphate aldolase activity (1);glycolytic process (1);
35895	Green_plants	no class	no class	no class	Carboxylesterase family (0.568627450980392);Prolyl oligopeptidase family (0.0915032679738562);alpha/beta hydrolase fold (0.339869281045752);	metabolic process (0.339869281045752);hydrolase activity (0.339869281045752);proteolysis (0.0915032679738562);serine-type peptidase activity (0.0915032679738562);
35896	Green_plants	no class	no class	no class	BAH domain (0.954248366013072);PHD-finger (0.705882352941177);	chromatin binding (0.954248366013072);
35897	Phragmoplastophytes	no class	no class	no class	Protein of unknown function (DUF674) (0.980392156862745);Ubiquitin family (0.0326797385620915);	protein binding (0.0326797385620915);
35898	Green_plants	no class	no class	no class	Integrase core domain (0.189542483660131);	DNA integration (0.189542483660131);
35899	Seed_plants	no class	no class	no class	Heavy-metal-associated domain (0.684210526315789);	metal ion transport (0.684210526315789);metal ion binding (0.684210526315789);
35900	Green_plants	no class	no class	no class	Cyclin, C-terminal domain (0.717105263157895);Cyclin, N-terminal domain (0.881578947368421);	nucleus (0.717105263157895);
35901	Green_plants	shared	no class	no class	ZIP Zinc transporter (1);	membrane (1);metal ion transport (1);metal ion transmembrane transporter activity (1);transmembrane transport (1);
35902	Green_plants	no class	no class	no class	Unstructured region between BRX_N and BRX domain (0.0921052631578947);Pleckstrin homology domain (0.210526315789474);Transcription factor BRX N-terminal domain (0.697368421052632);FYVE zinc finger (0.828947368421053);Regulator of chromosome condensation (RCC1) repeat (0.848684210526316);Transcription factor regulating root and shoot growth via Pin3 (0.677631578947368);	metal ion binding (0.828947368421053);
35903	Green_plants	no class	no class	no class	CBS domain (0.0197368421052632);Domain of unknown function DUF21 (0.796052631578947);
35904	Green_plants	shared	shared	shared	X8 domain (0.00657894736842105);Zinc finger, ZZ type (0.00657894736842105);Protein tyrosine kinase (0.848684210526316);Glycosyl hydrolases family 17 (0.00657894736842105);Peptidase family C78 (0.00657894736842105);Protein kinase domain (0.0723684210526316);	zinc ion binding (0.00657894736842105);ATP binding (0.0723684210526316);protein kinase activity (0.921052631578947);hydrolase activity, hydrolyzing O-glycosyl compounds (0.00657894736842105);protein phosphorylation (0.921052631578947);carbohydrate metabolic process (0.00657894736842105);
35905	Green_plants	no class	no class	no class	Lipase (class 3) (0.677631578947368);	lipid metabolic process (0.677631578947368);
35906	Hordeum_vulgare	no class	no class	no class	NB-ARC domain (0.953947368421053);	ADP binding (0.953947368421053);
35907	Green_plants	shared	no class	no class	HMG-box domain (0.0132450331125828);HMG (high mobility group) box (0.920529801324503);
35908	Green_plants	no class	no class	no class	Adenylate kinase (0.986754966887417);Calcium/calmodulin dependent protein kinase II association domain (0.198675496688742);	protein phosphorylation (0.198675496688742);calmodulin binding (0.198675496688742);calmodulin-dependent protein kinase activity (0.198675496688742);
35909	Green_plants	no class	no class	no class	Protein phosphatase 2C (0.95364238410596);	catalytic activity (0.95364238410596);
35910	Land_plants	fern	no class	fern	Epidermal patterning factor proteins (0.95364238410596);
35911	Green_plants	no class	no class	no class	Starch/carbohydrate-binding module (family 53) (0.00662251655629139);Glycosyl transferases group 1 (0.390728476821192);Starch synthase catalytic domain (0.900662251655629);	starch binding (0.00662251655629139);
35912	Green_plants	no class	no class	no class	C2H2-type zinc finger (0.0198675496688742);RWP-RK domain (0.867549668874172);
35913	Green_plants	shared	shared	no class	Fibronectin type III-like domain (0.675496688741722);Glycosyl hydrolase family 3 C-terminal domain (0.927152317880795);Glycosyl hydrolase family 3 N terminal domain (0.721854304635762);	carbohydrate metabolic process (1);hydrolase activity, hydrolyzing O-glycosyl compounds (1);
35914	Land_plants	no class	no class	fern	Protein kinase domain (0.44);Protein tyrosine kinase (0.393333333333333);	ATP binding (0.44);protein phosphorylation (0.833333333333333);protein kinase activity (0.833333333333333);
35915	Green_plants	no class	no class	no class	Glycosyltransferase like family 2 (0.6);Glycosyl transferase family group 2 (0.326666666666667);Glycosyl transferase family 2 (0.0333333333333333);
35916	Green_plants	no class	no class	no class	Trehalose-phosphatase (0.96);Glycosyltransferase family 20 (0.946666666666667);	catalytic activity (1);trehalose biosynthetic process (1);
35917	Green_plants	shared	no class	shared	Vps4 C terminal oligomerisation domain (0.213333333333333);Nucleolin binding domain (0.106666666666667);Cell division protein 48 (CDC48), N-terminal domain (0.493333333333333);Cell division protein 48 (CDC48), domain 2 (0.546666666666667);Reverse transcriptase (RNA-dependent DNA polymerase) (0.00666666666666667);ATPase family associated with various cellular activities (AAA) (0.98);	ATP binding (0.98);
35918	Green_plants	no class	no class	no class	WD domain, G-beta repeat (0.973333333333333);	protein binding (0.973333333333333);
35919	Green_plants	shared	no class	shared	Tubulin/FtsZ family, GTPase domain (0.973333333333333);Tubulin C-terminal domain (0.92);	GTPase activity (0.973333333333333);
35920	Green_plants	no class	no class	no class	Phosphoenolpyruvate carboxylase (1);	carbon fixation (1);tricarboxylic acid cycle (1);phosphoenolpyruvate carboxylase activity (1);
35921	Green_plants	no class	no class	no class	B3 DNA binding domain (0.88);	DNA binding (0.88);
35922	Green_plants	shared	no class	no class	PPR repeat (0.00666666666666667);Helicase conserved C-terminal domain (0.88);DEAD/DEAH box helicase (0.973333333333333);WW domain (0.2);Asparaginase (0.00666666666666667);	protein binding (0.2);ATP binding (0.973333333333333);hydrolase activity (0.00666666666666667);nucleic acid binding (0.973333333333333);
35923	Green_plants	no class	no class	no class	Protein of unknown function (DUF1624) (0.613333333333333);Domain of unknown function (DUF5009) (0.04);
35924	Green_plants	shared	no class	shared	Phosphotransferase enzyme family (0.140939597315436);Reverse transcriptase (RNA-dependent DNA polymerase) (0.00671140939597315);GDSL-like Lipase/Acylhydrolase (0.00671140939597315);Integrase core domain (0.00671140939597315);ABC1 family (0.724832214765101);	DNA integration (0.00671140939597315);hydrolase activity, acting on ester bonds (0.00671140939597315);
35925	Green_plants	shared	no class	shared	Hsp70 protein (1);
35926	Green_plants	no class	no class	no class	Mur ligase middle domain (0.503355704697987);	ATP binding (0.503355704697987);biosynthetic process (0.503355704697987);
35927	Green_plants	no class	no class	no class	MORN repeat (0.805369127516778);Phosphatidylinositol-4-phosphate 5-Kinase (0.912751677852349);	phosphatidylinositol metabolic process (0.912751677852349);phosphatidylinositol phosphate kinase activity (0.912751677852349);
35928	Vascular_plants	no class	no class	fern	PPR repeat (0.852348993288591);DYW family of nucleic acid deaminases (0.0268456375838926);PPR repeat family (0.859060402684564);Pentatricopeptide repeat domain (0.0335570469798658);	zinc ion binding (0.0268456375838926);
35929	Green_plants	no class	no class	no class	Component of IIS longevity pathway SMK-1 (0.657718120805369);
35930	Green_plants	shared	no class	no class	Protein of unknown function (DUF620) (0.00675675675675676);linker histone H1 and H5 family (0.939189189189189);	nucleus (0.939189189189189);nucleosome assembly (0.939189189189189);DNA binding (0.939189189189189);nucleosome (0.939189189189189);
35931	Green_plants	no class	no class	no class	Protein phosphatase 2C (1);	catalytic activity (1);
35932	Green_plants	shared	no class	shared	Aldehyde dehydrogenase family (1);	oxidation-reduction process (1);oxidoreductase activity (1);metabolic process (1);
35933	Green_plants	shared	no class	no class	GDP-mannose 4,6 dehydratase (0.898648648648649);NAD dependent epimerase/dehydratase family (0.0945945945945946);	coenzyme binding (0.0945945945945946);catalytic activity (0.0945945945945946);
35934	Green_plants	shared	no class	no class	Cystatin domain (0.121621621621622);Aspartic acid proteinase inhibitor (0.898648648648649);	cysteine-type endopeptidase inhibitor activity (0.939189189189189);
35935	Land_plants	shared	shared	no class	Leucine rich repeat (0.00675675675675676);BURP domain (0.878378378378378);Eukaryotic DNA topoisomerase I, catalytic core (0.00675675675675676);ATPase family associated with various cellular activities (AAA) (0.00675675675675676);	DNA topoisomerase type I activity (0.00675675675675676);DNA topological change (0.00675675675675676);DNA binding (0.00675675675675676);ATP binding (0.00675675675675676);protein binding (0.00675675675675676);
35936	Green_plants	no class	no class	no class	Protein kinase domain (0.00680272108843537);AAA domain (0.00680272108843537);Major intrinsic protein (1);	channel activity (1);transmembrane transport (1);ATP binding (0.00680272108843537);membrane (1);protein phosphorylation (0.00680272108843537);protein kinase activity (0.00680272108843537);
35937	Green_plants	no class	no class	no class	Copine (0.993197278911565);Zinc finger, C3HC4 type (RING finger) (0.578231292517007);
35938	Green_plants	no class	no class	no class	PHD-finger (0.619047619047619);
35939	Green_plants	no class	no class	no class	Protein of unknown function (DUF707) (0.993197278911565);
35940	Green_plants	shared	shared	no class	Voltage-dependent anion channel (0.925170068027211);	transmembrane transport (0.925170068027211);integral component of membrane (0.925170068027211);
35941	Green_plants	no class	no class	no class	Synaptotagmin-like mitochondrial-lipid-binding domain (0.523809523809524);C2 domain (0.857142857142857);
35942	Land_plants	shared	shared	no class	Protein of unknown function (DUF2974) (0.00680272108843537);Lipase (class 3) (0.557823129251701);	lipid metabolic process (0.557823129251701);
35943	Green_plants	no class	no class	no class	Squalene-hopene cyclase C-terminal domain (0.73469387755102);Squalene-hopene cyclase N-terminal domain (0.666666666666667);
35944	Green_plants	no class	no class	no class	VEFS-Box of polycomb protein (0.605442176870748);RNA recognition motif. (a.k.a. RRM, RBD, or RNP domain) (0.00680272108843537);	nucleic acid binding (0.00680272108843537);
35945	Seed_plants	no class	no class	no class	Jacalin-like lectin domain (0.0136054421768707);Redoxin (0.00680272108843537);F-box associated (0.938775510204082);F-box-like (0.0136054421768707);F-box domain (0.789115646258503);	protein binding (0.802721088435374);oxidoreductase activity (0.00680272108843537);
35946	Green_plants	no class	no class	no class	Kinase associated domain 1 (0.465753424657534);Protein kinase domain (0.856164383561644);Adenylate sensor of SNF1-like protein kinase (0.0136986301369863);Ubiquitin associated domain (UBA) (0.00684931506849315);UBA/TS-N domain (0.171232876712329);	protein phosphorylation (0.856164383561644);protein serine/threonine kinase activity (0.00684931506849315);protein kinase activity (0.856164383561644);ATP binding (0.856164383561644);
35947	Green_plants	no class	no class	no class	Glucose-6-phosphate dehydrogenase, C-terminal domain (0.86986301369863);Amino-transferase class IV (0.0136986301369863);Glucose-6-phosphate dehydrogenase, NAD binding domain (0.938356164383562);	metabolic process (0.0136986301369863);glucose-6-phosphate dehydrogenase activity (0.993150684931507);glucose metabolic process (0.993150684931507);NADP binding (0.993150684931507);oxidation-reduction process (0.993150684931507);catalytic activity (0.0136986301369863);
35948	Green_plants	no class	no class	no class	RNA recognition motif. (a.k.a. RRM, RBD, or RNP domain) (0.73972602739726);	nucleic acid binding (0.602739726027397);
35949	Green_plants	shared	no class	shared	PB1 domain (0.931034482758621);Amino acid kinase family (0.00689655172413793);Helicase associated domain (HA2) (0.00689655172413793);Protein tyrosine kinase (0.00689655172413793);Protein kinase domain (0.00689655172413793);	protein kinase activity (0.0137931034482759);protein phosphorylation (0.0137931034482759);helicase activity (0.00689655172413793);protein binding (0.931034482758621);ATP binding (0.00689655172413793);
35950	Green_plants	no class	no class	no class	MYND finger (0.689655172413793);WD domain, G-beta repeat (0.00689655172413793);F-box domain (0.0275862068965517);Sel1 repeat (0.0551724137931034);WW domain (0.00689655172413793);F-box-like (0.103448275862069);	protein binding (0.144827586206897);
35951	Green_plants	no class	no class	no class	Protein kinase domain (0.00689655172413793);Magnesium transporter NIPA (1);	magnesium ion transmembrane transporter activity (1);magnesium ion transport (1);protein kinase activity (0.00689655172413793);protein phosphorylation (0.00689655172413793);ATP binding (0.00689655172413793);integral component of membrane (1);
35952	Green_plants	shared	fern	no class	Fructose-bisphosphate aldolase class-II (0.00689655172413793);DnaJ domain (0.00689655172413793);Putative nucleotide-binding of sugar-metabolising enzyme (0.00689655172413793);	carbohydrate metabolic process (0.00689655172413793);aldehyde-lyase activity (0.00689655172413793);zinc ion binding (0.00689655172413793);
35953	Green_plants	no class	no class	no class
35954	Green_plants	no class	no class	no class	Cyclic nucleotide-binding domain (0.572413793103448);Sodium/hydrogen exchanger family (0.613793103448276);	cation transport (0.613793103448276);integral component of membrane (0.613793103448276);transmembrane transport (0.613793103448276);solute:proton antiporter activity (0.613793103448276);
35955	Green_plants	no class	no class	no class	Carboxyl transferase domain (0.731034482758621);Carbamoyl-phosphate synthase L chain, ATP binding domain (0.4);Acetyl-CoA carboxylase, central region (0.882758620689655);Biotin carboxylase C-terminal domain (0.441379310344828);Biotin-requiring enzyme (0.537931034482759);Biotin carboxylase, N-terminal domain (0.372413793103448);	acetyl-CoA carboxylase activity (0.882758620689655);fatty acid biosynthetic process (0.882758620689655);ATP binding (0.910344827586207);
35956	Land_plants	no class	no class	no class	Protein of unknown function (DUF1639) (0.993103448275862);
35957	Green_plants	shared	no class	no class	TATA element modulatory factor 1 DNA binding (0.0206896551724138);Domain of unknown function (DUF3490) (0.813793103448276);Kinesin motor domain (0.820689655172414);	microtubule binding (0.820689655172414);microtubule motor activity (0.820689655172414);microtubule-based movement (0.820689655172414);ATP binding (0.820689655172414);
35958	Green_plants	no class	no class	no class	Cytosine specific DNA methyltransferase replication foci domain (0.00689655172413793);C-5 cytosine-specific DNA methylase (0.496551724137931);UBA/TS-N domain (0.0137931034482759);	methyltransferase activity (0.496551724137931);
35959	Seed_plants	no class	no class	no class	Protein tyrosine kinase (0.262068965517241);PAS fold (0.241379310344828);Protein kinase domain (0.0137931034482759);PAS domain (0.324137931034483);	protein kinase activity (0.275862068965517);protein phosphorylation (0.275862068965517);regulation of transcription, DNA-templated (0.241379310344828);ATP binding (0.0137931034482759);
35960	Green_plants	no class	no class	no class	EF hand (0.0277777777777778);EF-hand domain pair (0.326388888888889);Reverse transcriptase (RNA-dependent DNA polymerase) (0.00694444444444444);Acyltransferase (0.861111111111111);	metabolic process (0.861111111111111);transferase activity, transferring acyl groups (0.861111111111111);calcium ion binding (0.354166666666667);
35961	Land_plants	no class	no class	no class	Leucine rich repeat (0.319444444444444);Leucine Rich Repeat (0.0208333333333333);Leucine rich repeat N-terminal domain (0.534722222222222);Protein kinase domain (0.972222222222222);Leucine Rich repeats (2 copies) (0.0138888888888889);Protein tyrosine kinase (0.0138888888888889);	protein phosphorylation (0.979166666666667);protein kinase activity (0.979166666666667);ATP binding (0.972222222222222);protein binding (0.333333333333333);
35962	Green_plants	no class	no class	no class
35963	Green_plants	no class	no class	no class	Protein of unknown function (DUF 659) (0.00694444444444444);GAF domain (0.736111111111111);Histidine kinase-, DNA gyrase B-, and HSP90-like ATPase (0.729166666666667);Response regulator receiver domain (0.618055555555556);His Kinase A (phospho-acceptor) domain (0.708333333333333);	protein binding (0.736111111111111);phosphorelay signal transduction system (0.618055555555556);signal transduction (0.708333333333333);phosphorelay sensor kinase activity (0.708333333333333);
35964	Green_plants	shared	no class	shared	Dihydroprymidine dehydrogenase domain II, 4Fe-4S cluster (0.277777777777778);Glutamate synthase central domain (0.833333333333333);Pyridine nucleotide-disulphide oxidoreductase (0.243055555555556);Zinc finger C-x8-C-x5-C-x3-H type (and similar) (0.00694444444444444);Glutamine amidotransferases class-II (0.770833333333333);NAD(P)-binding Rossmann-like domain (0.0347222222222222);GXGXG motif (0.645…	nitrogen compound metabolic process (0.833333333333333);oxidation-reduction process (0.958333333333333);glutamate synthase activity (0.875);metabolic process (0.645833333333333);glutamate biosynthetic process (0.819444444444444);metal ion binding (0.00694444444444444);oxidoreductase activity, acting on the CH-NH2 group of donors (0.819444444444444);oxidoreductase activity (0.652777777777778);
35965	Land_plants	shared	mesangio	fern	Protein kinase domain (0.590277777777778);Leucine rich repeat N-terminal domain (0.534722222222222);Leucine rich repeat (0.493055555555556);Leucine Rich Repeat (0.0416666666666667);Leucine Rich repeat (0.0277777777777778);Leucine Rich repeats (2 copies) (0.0694444444444444);Protein tyrosine kinase (0.173611111111111);	protein phosphorylation (0.763888888888889);protein kinase activity (0.763888888888889);ATP binding (0.590277777777778);protein binding (0.527777777777778);
35966	Green_plants	shared	shared	no class	GDP-mannose 4,6 dehydratase (0.657342657342657);Aldehyde dehydrogenase family (0.00699300699300699);NAD dependent epimerase/dehydratase family (0.300699300699301);	metabolic process (0.00699300699300699);coenzyme binding (0.300699300699301);oxidoreductase activity (0.00699300699300699);oxidation-reduction process (0.00699300699300699);catalytic activity (0.300699300699301);
35967	Green_plants	no class	no class	no class	Protein kinase domain (0.734265734265734);Protein tyrosine kinase (0.013986013986014);GIY-YIG catalytic domain (0.00699300699300699);Domain of unknown function (DUF3543) (0.146853146853147);	ATP binding (0.734265734265734);protein kinase activity (0.734265734265734);protein serine/threonine kinase activity (0.146853146853147);protein phosphorylation (0.734265734265734);
35968	Green_plants	shared	mesangio	no class	GUCT (NUC152) domain (0.524475524475524);Helicase conserved C-terminal domain (0.741258741258741);DEAD/DEAH box helicase (0.762237762237762);Zinc knuckle (0.132867132867133);	helicase activity (0.524475524475524);zinc ion binding (0.132867132867133);ATP binding (0.853146853146853);nucleic acid binding (0.769230769230769);RNA binding (0.524475524475524);nucleus (0.524475524475524);
35969	Land_plants	shared	shared	no class	Protein tyrosine kinase (0.34965034965035);Universal stress protein family (0.034965034965035);Protein kinase domain (0.622377622377622);	protein kinase activity (0.972027972027972);protein phosphorylation (0.972027972027972);ATP binding (0.622377622377622);response to stress (0.034965034965035);
35970	Land_plants	mesangio without fern	mesangio without fern	no class	Jacalin-like lectin domain (0.986013986013986);Dirigent-like protein (0.0629370629370629);
35971	Green_plants	no class	no class	fern	Inositol 1, 3, 4-trisphosphate 5/6-kinase (1);	inositol trisphosphate metabolic process (1);ATP binding (1);inositol-1,3,4-trisphosphate 5-kinase activity (1);intracellular (1);inositol tetrakisphosphate 1-kinase activity (1);inositol-1,3,4-trisphosphate 6-kinase activity (1);magnesium ion binding (1);
35972	Green_plants	no class	no class	no class	Domain of unknown function (DUF3453) (0.65034965034965);Phosphatidylinositol 3- and 4-kinase (0.00699300699300699);Symplekin tight junction protein C terminal (0.524475524475524);
35973	Green_plants	no class	no class	no class	Protein of unknown function (DUF_B2219) (0.00699300699300699);Plant family of unknown function (DUF810) (1);	oxidation-reduction process (0.00699300699300699);catechol oxidase activity (0.00699300699300699);
35974	Phragmoplastophytes	no class	no class	no class	WW domain (0.174825174825175);RNA recognition motif. (a.k.a. RRM, RBD, or RNP domain) (0.13986013986014);Glycosyl hydrolase family 1 (0.00699300699300699);	protein binding (0.174825174825175);hydrolase activity, hydrolyzing O-glycosyl compounds (0.00699300699300699);carbohydrate metabolic process (0.00699300699300699);nucleic acid binding (0.13986013986014);
35975	Green_plants	no class	mesangio	no class	FAD binding domain (0.00699300699300699);GMC oxidoreductase (0.923076923076923);	oxidation-reduction process (0.923076923076923);oxidoreductase activity, acting on CH-OH group of donors (0.923076923076923);flavin adenine dinucleotide binding (0.804195804195804);
35976	Green_plants	no class	mesangio	no class	SET domain (0.706293706293706);ThiF family (0.00699300699300699);Ubiquitin-activating enzyme active site (0.00699300699300699);Ubiquitin-binding WIYLD domain (0.587412587412587);Pre-SET motif (0.797202797202797);	nucleus (0.797202797202797);histone-lysine N-methyltransferase activity (0.888111888111888);protein binding (0.706293706293706);zinc ion binding (0.797202797202797);ubiquitin-like modifier activating enzyme activity (0.00699300699300699);histone lysine methylation (0.797202797202797);
35977	Phragmoplastophytes	no class	no class	no class	RNA recognition motif. (a.k.a. RRM, RBD, or RNP domain) (0.979020979020979);	nucleic acid binding (0.979020979020979);
35978	Ferns	no class	no class	no class
35979	Green_plants	no class	no class	no class	Sodium/calcium exchanger protein (0.957746478873239);Serpentine type 7TM GPCR chemoreceptor Srv (0.0140845070422535);	transmembrane transport (0.957746478873239);integral component of membrane (0.957746478873239);
35980	Green_plants	mesangio	mesangio	no class	Core-2/I-Branching enzyme (0.985915492957746);	membrane (0.985915492957746);acetylglucosaminyltransferase activity (0.985915492957746);
35981	Green_plants	no class	no class	no class	Ankyrin repeats (many copies) (0.338028169014085);Ankyrin repeats (3 copies) (0.183098591549296);GPCR-chaperone (0.985915492957746);
35982	Green_plants	no class	no class	no class	Amidase (0.788732394366197);
35983	Green_plants	shared	shared	no class	Ferritin-like domain (0.0211267605633803);
35984	Green_plants	no class	no class	no class	WD domain, G-beta repeat (0.619718309859155);	protein binding (0.619718309859155);
35985	Green_plants	no class	no class	no class	Alba (0.992957746478873);	nucleic acid binding (0.992957746478873);
35986	Green_plants	no class	no class	no class
35987	Phragmoplastophytes	no class	no class	no class	KH domain (0.570422535211268);AKAP7 2'5' RNA ligase-like domain (0.894366197183099);	RNA binding (0.570422535211268);
35988	Green_plants	shared	no class	no class	RNA polymerase Rpb2, domain 4 (0.711267605633803);RNA polymerase Rpb2, domain 7 (0.514084507042254);RNA polymerase beta subunit (0.676056338028169);RNA polymerase Rpb2, domain 5 (0.640845070422535);Ring finger domain (0.00704225352112676);RNA polymerase Rpb2, domain 2 (0.683098591549296);RNA polymerase Rpb2, domain 6 (0.725352112676056);RNA polymerase Rpb2, domain 3 (0.711267605633803);	transcription, DNA-templated (1);DNA binding (1);DNA-directed 5'-3' RNA polymerase activity (1);
35989	Phragmoplastophytes	no class	no class	no class	DDE superfamily endonuclease (0.00704225352112676);Protein tyrosine kinase (0.00704225352112676);Ergosterol biosynthesis ERG4/ERG24 family (0.0140845070422535);Protein kinase domain (0.00704225352112676);Protein of unknown function (DUF 659) (0.323943661971831);Reverse transcriptase (RNA-dependent DNA polymerase) (0.0140845070422535);	protein kinase activity (0.00704225352112676);protein phosphorylation (0.00704225352112676);membrane (0.0140845070422535);ATP binding (0.00704225352112676);
35990	Phragmoplastophytes	no class	fern	no class	TCP family transcription factor (0.914893617021277);
35991	Green_plants	no class	mesangio	no class	Formin Homology 2 Domain (0.985815602836879);RhoGAP domain (0.00709219858156028);Exocyst complex component Sec10 (0.00709219858156028);	exocytosis (0.00709219858156028);vesicle docking (0.00709219858156028);cytoplasm (0.00709219858156028);signal transduction (0.00709219858156028);
35992	Green_plants	mesangio	mesangio	no class	RNA recognition motif. (a.k.a. RRM, RBD, or RNP domain) (0.985815602836879);	nucleic acid binding (0.985815602836879);
35993	Green_plants	no class	no class	no class	Reverse transcriptase (RNA-dependent DNA polymerase) (0.00709219858156028);Plant protein of unknown function (DUF639) (0.872340425531915);Integrase core domain (0.00709219858156028);Retroviral aspartyl protease (0.00709219858156028);	DNA integration (0.00709219858156028);
35994	Green_plants	shared	no class	no class	Glyceraldehyde 3-phosphate dehydrogenase, NAD binding domain (0.858156028368794);Glyceraldehyde 3-phosphate dehydrogenase, C-terminal domain (0.964539007092199);	oxidation-reduction process (1);oxidoreductase activity, acting on the aldehyde or oxo group of donors, NAD or NADP as acceptor (1);
35995	Green_plants	no class	no class	no class	TLC domain (0.957446808510638);	integral component of membrane (0.957446808510638);
35996	Green_plants	shared	no class	no class	PLAC8 family (1);
35997	Green_plants	no class	no class	no class	Protein of unknown function (DUF 659) (0.00709219858156028);PH domain associated with Beige/BEACH (0.553191489361702);Beige/BEACH domain (0.609929078014184);Concanavalin A-like lectin/glucanases superfamily (0.404255319148936);Domain of unknown function (DUF4800) (0.24822695035461);hAT family C-terminal dimerisation region (0.00709219858156028);WD domain, G-beta repeat (0.439716312056738);Domain …	protein binding (0.439716312056738);protein dimerization activity (0.00709219858156028);
35998	Green_plants	no class	no class	no class	CRAL/TRIO domain (0.836879432624113);CRAL/TRIO, N-terminal domain (0.26241134751773);
35999	Green_plants	no class	no class	no class	TPR repeat (0.595744680851064);Amidase (0.74468085106383);Tetratricopeptide repeat (0.25531914893617);	protein binding (0.219858156028369);
36000	Green_plants	no class	no class	no class	Lipase (class 3) (0.794326241134752);Lipase 3 N-terminal region (0.539007092198582);	lipid catabolic process (0.539007092198582);lipid metabolic process (0.794326241134752);
36001	Green_plants	shared	no class	shared	KIX domain (0.614285714285714);Zinc finger, C3HC4 type (RING finger) (0.00714285714285714);	metal ion binding (0.00714285714285714);
36002	Land_plants	shared	shared	no class	Protein of unknown function (DUF632) (0.971428571428571);Ras family (0.00714285714285714);Protein of unknown function (DUF630) (0.592857142857143);	GTPase activity (0.00714285714285714);GTP binding (0.00714285714285714);
36003	Land_plants	no class	no class	no class	Glycosyl hydrolase family 1 (1);	carbohydrate metabolic process (1);hydrolase activity, hydrolyzing O-glycosyl compounds (1);
36004	Green_plants	no class	no class	no class	Bromodomain (0.871428571428571);Bromodomain extra-terminal - transcription regulation (0.0714285714285714);	protein binding (0.871428571428571);
36005	Green_plants	fern	no class	no class	His Kinase A (phospho-acceptor) domain (0.771428571428571);Retroviral aspartyl protease (0.00714285714285714);Myb/SANT-like DNA-binding domain (0.00714285714285714);Reverse transcriptase (RNA-dependent DNA polymerase) (0.00714285714285714);Response regulator receiver domain (0.8);Integrase core domain (0.0142857142857143);Histidine kinase-, DNA gyrase B-, and HSP90-like ATPase (0.828571428571429)…	phosphorelay sensor kinase activity (0.771428571428571);DNA integration (0.0142857142857143);phosphorelay signal transduction system (0.8);signal transduction (0.771428571428571);
36006	Green_plants	no class	no class	no class	Major Facilitator Superfamily (0.85);	transmembrane transport (0.85);integral component of membrane (0.85);
36007	Green_plants	shared	shared	no class	Plant phosphoribosyltransferase C-terminal (0.956834532374101);C2 domain (0.97841726618705);
36008	Green_plants	no class	no class	no class	Protein phosphatase 2C (1);	catalytic activity (1);
36009	Green_plants	no class	no class	no class	Microtubule-associated protein 70 (1);	microtubule binding (1);cytoskeleton organization (1);
36010	Green_plants	no class	no class	no class	Zinc finger, C3HC4 type (RING finger) (0.0215827338129496);RING-H2 zinc finger domain (0.00719424460431655);RING-like zinc finger (0.561151079136691);U-box domain (0.00719424460431655);von Willebrand factor type A domain (0.834532374100719);Ring finger domain (0.0215827338129496);VWA / Hh protein intein-like (0.589928057553957);G-patch domain (0.00719424460431655);Anaphase-promoting complex subun…	nucleic acid binding (0.00719424460431655);metal ion binding (0.0215827338129496);ubiquitin-protein transferase activity (0.0287769784172662);anaphase-promoting complex (0.0215827338129496);protein ubiquitination (0.00719424460431655);zinc ion binding (0.00719424460431655);
36011	Green_plants	no class	no class	no class	Reverse transcriptase (RNA-dependent DNA polymerase) (0.00719424460431655);TCP-1/cpn60 chaperonin family (1);	ATP binding (1);
36012	Land_plants	fern	no class	no class	chorismate binding enzyme (0.00719424460431655);RNA recognition motif. (a.k.a. RRM, RBD, or RNP domain) (0.00719424460431655);	nucleic acid binding (0.00719424460431655);
36013	Green_plants	no class	mesangio	no class	Sugar (and other) transporter (0.00719424460431655);Reverse transcriptase-like (0.00719424460431655);	integral component of membrane (0.00719424460431655);transmembrane transport (0.00719424460431655);transmembrane transporter activity (0.00719424460431655);
36014	Land_plants	no class	no class	no class	Polyketide cyclase / dehydrase and lipid transport (0.935251798561151);Pathogenesis-related protein Bet v I family (0.00719424460431655);	response to biotic stimulus (0.00719424460431655);defense response (0.00719424460431655);
36015	Phragmoplastophytes	no class	no class	no class	gag-polyprotein putative aspartyl protease (0.00719424460431655);Retroviral aspartyl protease (0.0143884892086331);Zinc knuckle (0.0215827338129496);Hsp70 protein (0.00719424460431655);Triosephosphate isomerase (0.00719424460431655);Integrase core domain (0.0215827338129496);Reverse transcriptase (RNA-dependent DNA polymerase) (0.0287769784172662);Protein kinase domain (0.0215827338129496);Armadi…	protein phosphorylation (0.0215827338129496);protein kinase activity (0.0215827338129496);ATP binding (0.0215827338129496);protein binding (0.00719424460431655);zinc ion binding (0.0215827338129496);triose-phosphate isomerase activity (0.00719424460431655);nucleic acid binding (0.0215827338129496);DNA integration (0.0215827338129496);metabolic process (0.00719424460431655);
36016	Land_plants	no class	no class	no class	NB-ARC domain (0.366906474820144);TIR domain (0.143884892086331);	ADP binding (0.366906474820144);signal transduction (0.143884892086331);protein binding (0.143884892086331);
36017	Green_plants	shared	shared	no class	MatE (1);Zinc knuckle (0.0072463768115942);	transmembrane transport (1);drug transmembrane transport (1);zinc ion binding (0.0072463768115942);nucleic acid binding (0.0072463768115942);drug transmembrane transporter activity (1);antiporter activity (1);membrane (1);
36018	Phragmoplastophytes	no class	no class	no class	PPR repeat (0.347826086956522);
36019	Phragmoplastophytes	no class	no class	no class	TCP family transcription factor (0.934782608695652);
36020	Green_plants	no class	no class	no class	Purple acid Phosphatase, N-terminal domain (0.58695652173913);Iron/zinc purple acid phosphatase-like protein C (0.804347826086957);Calcineurin-like phosphoesterase (0.905797101449275);	acid phosphatase activity (0.58695652173913);metal ion binding (0.58695652173913);hydrolase activity (0.905797101449275);
36021	Green_plants	shared	no class	shared	Serine hydroxymethyltransferase (1);
36022	Green_plants	shared	no class	shared	Hsp90 protein (0.0072463768115942);Catalase-related immune-responsive (0.601449275362319);Plant protein of unknown function (0.0072463768115942);Catalase (1);Endonuclease/Exonuclease/phosphatase family (0.0072463768115942);	response to stress (0.0072463768115942);oxidation-reduction process (1);catalase activity (1);protein folding (0.0072463768115942);unfolded protein binding (0.0072463768115942);ATP binding (0.0072463768115942);heme binding (1);
36023	Green_plants	no class	no class	no class	Histone acetyltransferases subunit 3 (0.347826086956522);
36024	Green_plants	no class	no class	no class	AN1-like Zinc finger (0.855072463768116);A20-like zinc finger (0.86231884057971);	zinc ion binding (0.949275362318841);DNA binding (0.86231884057971);
36025	Green_plants	no class	no class	no class	Reverse transcriptase (RNA-dependent DNA polymerase) (0.0072463768115942);Heavy-metal-associated domain (0.746376811594203);E1-E2 ATPase (0.905797101449275);haloacid dehalogenase-like hydrolase (0.782608695652174);	metal ion binding (0.746376811594203);metal ion transport (0.746376811594203);
36026	Green_plants	shared	fern	shared	Elongation factor Tu GTP binding domain (0.876811594202899);Elongation factor Tu C-terminal domain (0.884057971014493);Elongation factor Tu domain 2 (0.905797101449275);	GTP binding (1);GTPase activity (0.876811594202899);
36027	Green_plants	shared	mesangio	no class	Raffinose synthase or seed imbibition protein Sip1 (1);
36028	Green_plants	no class	no class	no class	Cid1 family poly A polymerase (0.0579710144927536);Nucleotidyltransferase domain (0.289855072463768);	nucleotidyltransferase activity (0.289855072463768);
36029	Green_plants	shared	shared	no class	Peptidase family S64 (0.0144927536231884);
36030	Green_plants	no class	no class	no class	Serine hydrolase (FSH1) (0.91304347826087);
36031	Land_plants	no class	fern	no class
36032	Mesangiosperms	no class	no class	no class	Plant thionin (0.811594202898551);	defense response (0.811594202898551);
36033	Gymnosperms	no class	no class	no class	RNA polymerase Rpb3/RpoA insert domain (0.0072463768115942);Cellulose synthase (0.0072463768115942);Ribulose bisphosphate carboxylase large chain, catalytic domain (0.0072463768115942);Ribosomal protein L3 (0.0072463768115942);TIR domain (0.0072463768115942);	intracellular (0.0072463768115942);membrane (0.0072463768115942);ribosome (0.0072463768115942);translation (0.0072463768115942);protein dimerization activity (0.0072463768115942);cellulose synthase (UDP-forming) activity (0.0072463768115942);structural constituent of ribosome (0.0072463768115942);protein binding (0.0072463768115942);DNA-directed 5'-3' RNA polymerase activity (0.0072463768115942);…
36034	Green_plants	no class	no class	no class	ELMO/CED-12 family (0.978102189781022);
36035	Green_plants	no class	no class	no class	Plant protein 1589 of unknown function (A_thal_3526) (0.0072992700729927);Basic region leucine zipper (0.0218978102189781);bZIP transcription factor (0.678832116788321);	regulation of transcription, DNA-templated (0.700729927007299);DNA-binding transcription factor activity (0.700729927007299);
36036	Green_plants	shared	fern	no class	Pumilio-family RNA binding repeat (0.832116788321168);Lipase (class 3) (0.0072992700729927);Nucleic acid binding protein NABP (0.613138686131387);	RNA binding (0.832116788321168);lipid metabolic process (0.0072992700729927);
36037	Land_plants	no class	no class	no class	Chalcone and stilbene synthases, C-terminal domain (0.978102189781022);Chalcone and stilbene synthases, N-terminal domain (0.992700729927007);3-Oxoacyl-[acyl-carrier-protein (ACP)] synthase III (0.0145985401459854);3-Oxoacyl-[acyl-carrier-protein (ACP)] synthase III C terminal (0.0145985401459854);	fatty acid biosynthetic process (0.0145985401459854);3-oxoacyl-[acyl-carrier-protein] synthase activity (0.0145985401459854);
36038	Green_plants	no class	mesangio	no class	SAWADEE domain (0.0364963503649635);SNF2 family N-terminal domain (0.948905109489051);Type III restriction enzyme, res subunit (0.0072992700729927);Helicase conserved C-terminal domain (0.941605839416058);	hydrolase activity (0.0072992700729927);chromatin binding (0.0364963503649635);DNA binding (0.0072992700729927);ATP binding (0.956204379562044);
36039	Phragmoplastophytes	shared	mesangio	fern	Prolyl oligopeptidase family (0.0072992700729927);Protein kinase domain (0.875912408759124);Universal stress protein family (0.204379562043796);Protein tyrosine kinase (0.0364963503649635);	proteolysis (0.0072992700729927);protein kinase activity (0.905109489051095);protein phosphorylation (0.905109489051095);serine-type peptidase activity (0.0072992700729927);ATP binding (0.875912408759124);response to stress (0.204379562043796);
36040	Green_plants	no class	fern	no class	Heavy-metal-associated domain (0.116788321167883);E1-E2 ATPase (0.824817518248175);haloacid dehalogenase-like hydrolase (0.905109489051095);Microtubule associated protein (MAP65/ASE1 family) (0.0072992700729927);	metal ion transport (0.116788321167883);metal ion binding (0.116788321167883);
36041	Green_plants	shared	shared	no class	Sodium/hydrogen exchanger family (1);	transmembrane transport (1);solute:proton antiporter activity (1);cation transport (1);integral component of membrane (1);
36042	Green_plants	no class	no class	no class	C-terminal domain of Sin3a protein (0.81021897810219);Paired amphipathic helix repeat (0.678832116788321);Sin3 family co-repressor (0.875912408759124);	regulation of transcription, DNA-templated (0.678832116788321);
36043	Land_plants	no class	no class	no class	Zein-binding (0.941176470588235);
36044	Green_plants	shared	no class	shared	Molybdopterin-binding domain of aldehyde dehydrogenase (0.735294117647059);2Fe-2S iron-sulfur cluster binding domain (0.5);[2Fe-2S] binding domain (0.720588235294118);CO dehydrogenase flavoprotein C-terminal domain (0.720588235294118);Aldehyde oxidase and xanthine dehydrogenase, a/b hammerhead domain (0.661764705882353);FAD binding domain in molybdopterin dehydrogenase (0.772058823529412);	iron-sulfur cluster binding (0.5);oxidation-reduction process (1);oxidoreductase activity (1);electron transfer activity (0.5);metal ion binding (0.720588235294118);
36045	Green_plants	no class	no class	no class	BT1 family (0.919117647058823);
36046	Land_plants	no class	no class	no class	Xylanase inhibitor C-terminal (0.757352941176471);Eukaryotic aspartyl protease (0.00735294117647059);Xylanase inhibitor N-terminal (0.897058823529412);
36047	Green_plants	no class	no class	no class	RING-variant domain (0.867647058823529);	zinc ion binding (0.867647058823529);
36048	Green_plants	no class	no class	no class	RING-H2 zinc finger domain (0.183823529411765);Zinc finger, C3HC4 type (RING finger) (0.0294117647058824);Ring finger domain (0.647058823529412);	zinc ion binding (0.183823529411765);
36049	Green_plants	no class	no class	no class	e3 binding domain (0.779411764705882);2-oxoacid dehydrogenases acyltransferase (catalytic domain) (0.816176470588235);DEAD/DEAH box helicase (0.00735294117647059);Biotin-requiring enzyme (0.757352941176471);	ATP binding (0.00735294117647059);transferase activity, transferring acyl groups (0.926470588235294);metabolic process (0.926470588235294);nucleic acid binding (0.00735294117647059);
36050	Green_plants	shared	no class	no class	E2F/DP family winged-helix DNA-binding domain (0.00735294117647059);MFS/sugar transport protein (0.625);Major Facilitator Superfamily (0.110294117647059);	regulation of transcription, DNA-templated (0.00735294117647059);integral component of membrane (0.110294117647059);DNA-binding transcription factor activity (0.00735294117647059);transmembrane transport (0.110294117647059);transcription factor complex (0.00735294117647059);
36051	Green_plants	no class	no class	no class	Protein phosphatase 2C (0.977941176470588);	catalytic activity (0.977941176470588);
36052	Green_plants	no class	no class	no class	CW-type Zinc Finger (0.00735294117647059);Cytosine specific DNA methyltransferase replication foci domain (0.0808823529411765);	zinc ion binding (0.00735294117647059);
36053	Green_plants	shared	no class	no class	B3 DNA binding domain (0.703703703703704);	DNA binding (0.703703703703704);
36054	Land_plants	shared	no class	shared	Protein BYPASS1-related (0.637037037037037);Tubulin/FtsZ family, GTPase domain (0.0148148148148148);Arabidopsis protein of unknown function (0.22962962962963);	GTPase activity (0.0148148148148148);
36055	Green_plants	shared	no class	no class	Protein of unknown function (DUF 659) (0.00740740740740741);Major intrinsic protein (1);	membrane (1);channel activity (1);transmembrane transport (1);
36056	Green_plants	no class	no class	no class	FAD dependent oxidoreductase (0.0296296296296296);Reverse transcriptase-like (0.00740740740740741);FAD binding domain (0.925925925925926);	FAD binding (0.918518518518519);oxidation-reduction process (0.0296296296296296);oxidoreductase activity (0.0296296296296296);
36057	Phragmoplastophytes	shared	no class	shared	Myb/SANT-like DNA-binding domain (0.962962962962963);
36058	Green_plants	shared	no class	no class	Ferric reductase NAD binding domain (0.785185185185185);FAD-binding domain (0.8);Ferric reductase like transmembrane component (0.748148148148148);	oxidoreductase activity (0.881481481481482);oxidation-reduction process (0.881481481481482);
36059	Green_plants	no class	no class	no class	Alpha/beta hydrolase family (0.00740740740740741);Serine aminopeptidase, S33 (0.259259259259259);alpha/beta hydrolase fold (0.481481481481481);
36060	Green_plants	shared	no class	shared	FMN-dependent dehydrogenase (1);	oxidoreductase activity (1);
36061	Land_plants	no class	no class	no class	Ring finger domain (0.237037037037037);C1 domain (0.933333333333333);RING-H2 zinc finger domain (0.00740740740740741);	zinc ion binding (0.00740740740740741);
36062	Green_plants	shared	no class	no class	Protein of unknown function (DUF4057) (1);
36063	Green_plants	shared	shared	no class	RING-H2 zinc finger domain (0.00740740740740741);Protein of unknown function (DUF3537) (0.977777777777778);	zinc ion binding (0.00740740740740741);
36064	Phragmoplastophytes	no class	no class	no class	VQ motif (0.0148148148148148);RNA recognition motif. (a.k.a. RRM, RBD, or RNP domain) (0.681481481481481);	nucleic acid binding (0.681481481481481);
36065	Green_plants	shared	no class	shared	Thiolase, C-terminal domain (0.696296296296296);Thiolase, N-terminal domain (0.933333333333333);	metabolic process (1);transferase activity, transferring acyl groups other than amino-acyl groups (1);
36066	Green_plants	no class	no class	no class	Endonuclease/Exonuclease/phosphatase family (0.814814814814815);
36067	Green_plants	no class	no class	no class	His Kinase A (phospho-acceptor) domain (0.748148148148148);PAS domain (0.0296296296296296);GAF domain (0.0518518518518519);DDE superfamily endonuclease (0.00740740740740741);AAA ATPase domain (0.0148148148148148);Response regulator receiver domain (0.903703703703704);Protein kinase domain (0.0296296296296296);PAS fold (0.0148148148148148);Histidine kinase-, DNA gyrase B-, and HSP90-like ATPase (0…	protein binding (0.0666666666666667);signal transduction (0.748148148148148);phosphorelay sensor kinase activity (0.748148148148148);protein kinase activity (0.0296296296296296);protein phosphorylation (0.0296296296296296);phosphorelay signal transduction system (0.903703703703704);ATP binding (0.0296296296296296);
36068	Euphyllophytes	fern without mesangio	no class	no class
36069	Green_plants	no class	mesangio	no class	DHHC palmitoyltransferase (0.970149253731343);
36070	Green_plants	shared	shared	no class	Tubulin C-terminal domain (0.00746268656716418);Inorganic pyrophosphatase (1);	magnesium ion binding (1);cytoplasm (1);inorganic diphosphatase activity (1);phosphate-containing compound metabolic process (1);
36071	Green_plants	no class	no class	no class	Reverse transcriptase (RNA-dependent DNA polymerase) (0.00746268656716418);RNA recognition motif. (a.k.a. RRM, RBD, or RNP domain) (0.0895522388059701);RNA dependent RNA polymerase (0.962686567164179);RNA polymerase Rpb6 (0.00746268656716418);	DNA binding (0.00746268656716418);DNA-directed 5'-3' RNA polymerase activity (0.00746268656716418);nucleic acid binding (0.0895522388059701);transcription, DNA-templated (0.00746268656716418);RNA-directed 5'-3' RNA polymerase activity (0.962686567164179);
36072	Green_plants	no class	no class	no class	Zinc finger, C3HC4 type (RING finger) (0.567164179104478);Reverse transcriptase (RNA-dependent DNA polymerase) (0.00746268656716418);	metal ion binding (0.0298507462686567);
36073	Green_plants	no class	fern	no class	ATPase family associated with various cellular activities (AAA) (0.00746268656716418);CRT-like, chloroquine-resistance transporter-like (0.940298507462687);	ATP binding (0.00746268656716418);
36074	Green_plants	shared	no class	shared	Alpha amylase, catalytic domain (0.00746268656716418);CRS1 / YhbY (CRM) domain (0.962686567164179);Alpha-amylase C-terminal beta-sheet domain (0.00746268656716418);	carbohydrate metabolic process (0.00746268656716418);alpha-amylase activity (0.00746268656716418);RNA binding (0.962686567164179);calcium ion binding (0.00746268656716418);catalytic activity (0.00746268656716418);
36075	Green_plants	no class	no class	no class	Protein tyrosine kinase (0.716417910447761);Ankyrin repeat (0.00746268656716418);Ankyrin repeats (many copies) (0.0522388059701493);Protein kinase domain (0.104477611940299);Ankyrin repeats (3 copies) (0.798507462686567);	ATP binding (0.104477611940299);protein binding (0.00746268656716418);protein phosphorylation (0.82089552238806);protein kinase activity (0.82089552238806);
36076	Land_plants	shared	no class	shared	Protein kinase domain (0.240601503759398);Protein tyrosine kinase (0.736842105263158);	ATP binding (0.240601503759398);protein kinase activity (0.977443609022556);protein phosphorylation (0.977443609022556);
36077	Green_plants	shared	no class	shared	Carbohydrate phosphorylase (1);	glycogen phosphorylase activity (1);carbohydrate metabolic process (1);
36078	Green_plants	no class	no class	no class	short chain dehydrogenase (0.293233082706767);Enoyl-(Acyl carrier protein) reductase (0.714285714285714);
36079	Green_plants	no class	no class	no class	Sin3 binding region of histone deacetylase complex subunit SAP30 (0.578947368421053);	protein binding (0.578947368421053);
36080	Green_plants	no class	no class	no class	Poly-adenylate binding protein, unique domain (0.669172932330827);RNA recognition motif. (a.k.a. RRM, RBD, or RNP domain) (0.842105263157895);	RNA binding (0.669172932330827);nucleic acid binding (0.842105263157895);
36081	Green_plants	no class	no class	no class	TFIIS helical bundle-like domain (0.62406015037594);	nucleus (0.62406015037594);
36082	Green_plants	no class	no class	no class	Alliinase EGF-like domain (0.300751879699248);Allinase (0.992481203007519);	carbon-sulfur lyase activity (0.992481203007519);
36083	Green_plants	no class	no class	no class	CW-type Zinc Finger (0.879699248120301);Methyl-CpG binding domain (0.819548872180451);	nucleus (0.819548872180451);zinc ion binding (0.879699248120301);DNA binding (0.819548872180451);
36084	Green_plants	shared	no class	no class	Dynamin family (0.917293233082707);50S ribosome-binding GTPase (0.0075187969924812);EF-hand domain pair (0.0300751879699248);Uncharacterized conserved protein (DUF2363) (0.0075187969924812);N-terminal EH-domain containing protein (0.789473684210526);Cytoskeletal-regulatory complex EF hand (0.443609022556391);	GTP binding (0.0075187969924812);CCR4-NOT complex (0.0075187969924812);protein binding (0.443609022556391);calcium ion binding (0.0300751879699248);
36085	Green_plants	no class	mesangio	no class	NEMP family (0.772727272727273);
36086	Green_plants	no class	no class	no class	Mannosyltransferase putative (0.333333333333333);	protein glycosylation (0.333333333333333);transferase activity, transferring glycosyl groups (0.333333333333333);
36087	Green_plants	no class	no class	no class	Reverse transcriptase-like (0.00757575757575758);RNA recognition motif. (a.k.a. RRM, RBD, or RNP domain) (0.977272727272727);	nucleic acid binding (0.977272727272727);
36088	Green_plants	no class	no class	no class	UBA/TS-N domain (0.856060606060606);Ubiquitin family (0.590909090909091);XPC-binding domain (0.704545454545455);	nucleotide-excision repair (0.704545454545455);proteasome-mediated ubiquitin-dependent protein catabolic process (0.704545454545455);damaged DNA binding (0.704545454545455);protein binding (0.590909090909091);
36089	Green_plants	no class	no class	mesangio	SPFH domain / Band 7 family (0.946969696969697);
36090	Green_plants	no class	no class	no class	Stress-induced protein Di19, C-terminal (0.628787878787879);Drought induced 19 protein (Di19), zinc-binding (0.833333333333333);
36091	Green_plants	no class	no class	no class	Zinc finger, C3HC4 type (RING finger) (0.00757575757575758);Ring finger domain (0.424242424242424);	metal ion binding (0.00757575757575758);
36092	Green_plants	no class	no class	no class	Dynamin central region (0.939393939393939);Dynamin family (0.840909090909091);Cyanobacterial and plant NDH-1 subunit O (0.00757575757575758);Dynamin GTPase effector domain (0.681818181818182);	GTP binding (0.962121212121212);oxidoreductase activity, acting on NAD(P)H, quinone or similar compound as acceptor (0.00757575757575758);oxidation-reduction process (0.00757575757575758);GTPase activity (0.681818181818182);plasma membrane (0.00757575757575758);
36093	Green_plants	shared	shared	no class	TB2/DP1, HVA22 family (0.96969696969697);
36094	Green_plants	no class	no class	no class	Permuted single zf-CXXC unit (0.0984848484848485);RRM in Demeter (0.583333333333333);
36095	Green_plants	shared	shared	no class	GRAM domain (0.916030534351145);
36096	Green_plants	shared	shared	mesangio	Histone-like transcription factor (CBF/NF-Y) and archaeal histone (0.99236641221374);
36097	Green_plants	no class	no class	no class	RNA recognition motif. (a.k.a. RRM, RBD, or RNP domain) (0.938931297709924);	nucleic acid binding (0.938931297709924);
36098	Green_plants	no class	no class	no class	WD domain, G-beta repeat (0.435114503816794);	protein binding (0.435114503816794);
36099	Green_plants	shared	no class	no class	Ion channel (0.0763358778625954);Ankyrin repeat (0.00763358778625954);Ion transport protein (0.870229007633588);KHA, dimerisation domain of potassium ion channel (0.595419847328244);Cyclic nucleotide-binding domain (0.717557251908397);Ankyrin repeats (3 copies) (0.534351145038168);Ankyrin repeats (many copies) (0.206106870229008);	protein binding (0.00763358778625954);ion transport (0.870229007633588);membrane (0.870229007633588);ion channel activity (0.870229007633588);transmembrane transport (0.870229007633588);
36100	Phragmoplastophytes	no class	no class	no class	Afadin- and alpha -actinin-Binding (0.083969465648855);
36101	Green_plants	no class	no class	no class	Lecithin:cholesterol acyltransferase (1);	lipid metabolic process (1);O-acyltransferase activity (1);
36102	Green_plants	mesangio	mesangio	no class	Phospholipase/Carboxylesterase (0.786259541984733);	hydrolase activity (0.786259541984733);
36103	Green_plants	no class	no class	no class	NOT2 / NOT3 / NOT5 family (0.755725190839695);LURP-one-related (0.00763358778625954);	regulation of transcription, DNA-templated (0.755725190839695);nucleus (0.755725190839695);
36104	Land_plants	no class	no class	no class	Alpha/beta hydrolase family (0.305343511450382);alpha/beta hydrolase fold (0.152671755725191);Serine aminopeptidase, S33 (0.106870229007634);
36105	Land_plants	no class	no class	no class	Agglutinin domain (0.175572519083969);Leucine Rich Repeat (0.00763358778625954);NB-ARC domain (0.083969465648855);AAA domain (0.0381679389312977);Aerolysin toxin (0.137404580152672);Clostridium epsilon toxin ETX/Bacillus mosquitocidal toxin MTX2 (0.0534351145038168);TIR domain (0.00763358778625954);Fascin domain (0.00763358778625954);	protein binding, bridging (0.00763358778625954);ADP binding (0.083969465648855);actin filament binding (0.00763358778625954);signal transduction (0.00763358778625954);protein binding (0.00763358778625954);extracellular region (0.137404580152672);pathogenesis (0.137404580152672);
36106	Green_plants	no class	no class	no class	NMDA receptor-regulated gene protein 2 C-terminus (0.00763358778625954);Calpain family cysteine protease (0.00763358778625954);	intracellular (0.00763358778625954);proteolysis (0.00763358778625954);transcription elongation factor complex (0.00763358778625954);calcium-dependent cysteine-type endopeptidase activity (0.00763358778625954);
36107	Green_plants	no class	no class	no class	ANTH domain (0.00769230769230769);Serine carboxypeptidase (0.00769230769230769);HMG-box domain (0.0153846153846154);HMG (high mobility group) box (0.707692307692308);ARID/BRIGHT DNA binding domain (0.646153846153846);	serine-type carboxypeptidase activity (0.00769230769230769);proteolysis (0.00769230769230769);DNA binding (0.646153846153846);phospholipid binding (0.00769230769230769);
36108	Land_plants	shared	no class	no class	GRAS domain family (0.969230769230769);Transcriptional regulator DELLA protein N terminal (0.2);
36109	Green_plants	shared	shared	no class	OPT oligopeptide transporter protein (1);	transmembrane transport (1);
36110	Green_plants	no class	no class	no class	GPI transamidase subunit PIG-U (0.992307692307692);	GPI-anchor transamidase complex (0.992307692307692);integral component of membrane (0.992307692307692);attachment of GPI anchor to protein (0.992307692307692);
36111	Land_plants	no class	no class	no class	Plant protein of unknown function (DUF868) (1);
36112	Green_plants	shared	fern	mesangio	Pyruvate kinase, barrel domain (1);Pyruvate kinase, alpha/beta domain (0.869230769230769);	magnesium ion binding (1);pyruvate kinase activity (1);glycolytic process (1);potassium ion binding (1);
36113	Green_plants	no class	no class	no class	TLC domain (0.915384615384615);	integral component of membrane (0.915384615384615);
36114	Land_plants	no class	no class	no class	Helix-loop-helix DNA-binding domain (0.876923076923077);	protein dimerization activity (0.876923076923077);
36115	Green_plants	no class	no class	no class	Protein phosphatase 2C (0.653846153846154);Protein kinase domain (0.576923076923077);	protein kinase activity (0.576923076923077);protein phosphorylation (0.576923076923077);catalytic activity (0.653846153846154);ATP binding (0.576923076923077);
36116	Green_plants	shared	shared	no class	gag-polypeptide of LTR copia-type (0.00769230769230769);ShK domain-like (0.392307692307692);2OG-Fe(II) oxygenase superfamily (0.9);	oxidoreductase activity (0.9);oxidation-reduction process (0.9);
36117	Green_plants	no class	no class	no class	Glycerophosphoryl diester phosphodiesterase family (0.976923076923077);	lipid metabolic process (0.976923076923077);phosphoric diester hydrolase activity (0.976923076923077);
36118	Vascular_plants	no class	no class	no class	F-box associated domain (0.892307692307692);F-box domain (0.738461538461539);	protein binding (0.738461538461539);
36119	Euphyllophytes	no class	no class	no class	Reverse transcriptase (RNA-dependent DNA polymerase) (0.00769230769230769);zinc-binding in reverse transcriptase (0.215384615384615);
36120	Green_plants	no class	no class	no class	Organic solute transporter Ostalpha (0.961240310077519);Tesmin/TSO1-like CXC domain, cysteine-rich domain (0.00775193798449612);Bacterial transferase hexapeptide (six repeats) (0.00775193798449612);
36121	Green_plants	no class	no class	no class	DnaJ domain (0.674418604651163);DnaJ central domain (0.891472868217054);Remorin, C-terminal region (0.00775193798449612);DnaJ C terminal domain (0.86046511627907);	heat shock protein binding (0.891472868217054);unfolded protein binding (0.891472868217054);
36122	Green_plants	no class	no class	no class	Galactose oxidase, central domain (0.00775193798449612);F-box domain (0.356589147286822);Kelch motif (0.852713178294574);F-box-like (0.0232558139534884);	protein binding (0.844961240310077);
36123	Green_plants	no class	no class	fern	Myb-like DNA-binding domain (0.147286821705426);
36124	Green_plants	no class	no class	no class	Glycosyl hydrolase family 14 (0.186046511627907);BES1/BZR1 plant transcription factor, N-terminal (0.914728682170543);	beta-amylase activity (0.186046511627907);polysaccharide catabolic process (0.186046511627907);
36125	Phragmoplastophytes	no class	no class	no class	Hsp20/alpha crystallin family (0.961240310077519);
36126	Green_plants	no class	mesangio	no class	Serine incorporator (Serinc) (1);	membrane (1);
36127	Land_plants	fern without mesangio	no class	fern without mesangio	Domain of unknown function (0.674418604651163);Ankyrin repeats (many copies) (0.155038759689922);Ankyrin repeat (0.224806201550388);Ankyrin repeats (3 copies) (0.534883720930233);	protein binding (0.224806201550388);
36128	Phragmoplastophytes	no class	no class	no class	Retroviral aspartyl protease (0.217054263565891);Zinc knuckle (0.372093023255814);galactosyl transferase GMA12/MNN10 family (0.00775193798449612);DDE superfamily endonuclease (0.00775193798449612);Methyltransferase domain (0.00775193798449612);gag-polyprotein putative aspartyl protease (0.0155038759689922);Reverse transcriptase (RNA-dependent DNA polymerase) (0.449612403100775);Myb/SANT-like DNA-…	nucleic acid binding (0.372093023255814);transferase activity, transferring glycosyl groups (0.00775193798449612);zinc ion binding (0.372093023255814);protein binding (0.00775193798449612);integral component of membrane (0.00775193798449612);
36129	Green_plants	no class	no class	no class	SWIB/MDM2 domain (0.8984375);DEK C terminal domain (0.375);	protein binding (0.8984375);
36130	Phragmoplastophytes	no class	no class	no class	Zinc knuckle (0.0546875);E1-E2 ATPase (0.0078125);PHD-finger (0.2578125);	nucleic acid binding (0.0546875);zinc ion binding (0.0546875);
36131	Land_plants	no class	no class	no class	Methyladenine glycosylase (0.8828125);Domain of unknown function (DUF3453) (0.0859375);	DNA-3-methyladenine glycosylase activity (0.8828125);base-excision repair (0.8828125);
36132	Green_plants	no class	no class	no class	Tetratricopeptide repeat (0.125);	protein binding (0.015625);
36133	Green_plants	no class	no class	no class	PPR repeat (0.0078125);ThiF family (0.9765625);Ubiquitin-activating enzyme active site (0.859375);Ubiquitin-activating enzyme E1 four-helix bundle (0.6875);Cytochrome P450 (0.0078125);Ubiquitin-activating enzyme E1 FCCH domain (0.7578125);Ubiquitin fold domain (0.6484375);Ribosomal protein L13e (0.0078125);	oxidoreductase activity, acting on paired donors, with incorporation or reduction of molecular oxygen (0.0078125);oxidation-reduction process (0.0078125);structural constituent of ribosome (0.0078125);iron ion binding (0.0078125);ubiquitin-like modifier activating enzyme activity (0.9765625);translation (0.0078125);ribosome (0.0078125);heme binding (0.0078125);intracellular (0.0078125);
36134	Green_plants	no class	no class	no class	Sugar (and other) transporter (0.9921875);Reverse transcriptase (RNA-dependent DNA polymerase) (0.0078125);Aspartyl protease (0.0078125);	integral component of membrane (0.9921875);transmembrane transport (0.9921875);transmembrane transporter activity (0.9921875);
36135	Green_plants	no class	no class	no class	RNA recognition motif. (a.k.a. RRM, RBD, or RNP domain) (0.90625);SPOC domain (0.7578125);	nucleic acid binding (0.90625);
36136	Land_plants	no class	no class	no class	Xylanase inhibitor C-terminal (0.546875);Xylanase inhibitor N-terminal (0.9765625);
36137	Green_plants	shared	no class	no class	Zinc-binding dehydrogenase (0.0078125);UDP-glucoronosyl and UDP-glucosyl transferase (0.6171875);Glycosyltransferase family 28 N-terminal domain (0.7734375);Alcohol dehydrogenase GroES-like domain (0.0078125);	lipid glycosylation (0.7734375);oxidation-reduction process (0.0078125);transferase activity, transferring hexosyl groups (0.921875);carbohydrate metabolic process (0.7734375);metabolic process (0.6171875);
36138	Euphyllophytes	fern without mesangio	fern without mesangio	no class
36139	Green_plants	no class	no class	no class	Major Facilitator Superfamily (0.637795275590551);	transmembrane transport (0.637795275590551);integral component of membrane (0.637795275590551);
36140	Green_plants	no class	no class	no class	RNA recognition motif. (a.k.a. RRM, RBD, or RNP domain) (0.976377952755906);	nucleic acid binding (0.976377952755906);
36141	Green_plants	shared	shared	no class	Amino acid permease (0.952755905511811);C-terminus of AA_permease (0.803149606299213);	transmembrane transport (0.952755905511811);transmembrane transporter activity (0.952755905511811);membrane (0.952755905511811);
36142	Green_plants	mesangio	no class	mesangio	BTB And C-terminal Kelch (0.929133858267717);MATH domain (0.0078740157480315);PPR repeat family (0.0078740157480315);BTB/POZ domain (0.779527559055118);Chorismate synthase (0.015748031496063);PPR repeat (0.0078740157480315);Domain of unknown function (DUF427) (0.0078740157480315);DYW family of nucleic acid deaminases (0.0078740157480315);	chorismate synthase activity (0.015748031496063);protein binding (0.78740157480315);zinc ion binding (0.0078740157480315);aromatic amino acid family biosynthetic process (0.015748031496063);
36143	Green_plants	no class	no class	no class	P21-Rho-binding domain (0.779527559055118);
36144	Green_plants	no class	mesangio	no class	Glycosyl hydrolases family 38 C-terminal domain (0.755905511811024);Alpha mannosidase middle domain (0.818897637795276);Glycosyl hydrolases family 38 N-terminal domain (0.826771653543307);	mannose metabolic process (1);alpha-mannosidase activity (1);
36145	Green_plants	no class	no class	no class	BAAT / Acyl-CoA thioester hydrolase C terminal (0.0708661417322835);Ribosomal protein S10p/S20e (0.0078740157480315);Serine aminopeptidase, S33 (0.677165354330709);
36146	Phragmoplastophytes	no class	no class	no class	Domain of unknown function (DUF4360) (0.984251968503937);zinc-binding in reverse transcriptase (0.0078740157480315);
36147	Green_plants	fern	no class	no class	PAN domain (0.00793650793650794);Root cap (0.746031746031746);Pectinesterase (0.00793650793650794);	cell wall (0.00793650793650794);pectinesterase activity (0.00793650793650794);cell wall modification (0.00793650793650794);
36148	Green_plants	no class	no class	no class
36149	Green_plants	no class	no class	no class	PPR repeat (0.00793650793650794);
36150	Green_plants	no class	mesangio	no class	X-domain of DnaJ-containing (0.928571428571429);DnaJ domain (0.746031746031746);
36151	Green_plants	no class	mesangio	no class	Bromodomain (0.420634920634921);PEHE domain (0.0158730158730159);	protein binding (0.420634920634921);
36152	Land_plants	no class	mesangio	no class	bHLH-MYC and R2R3-MYB transcription factors N-terminal (0.563492063492063);
36153	Green_plants	shared	no class	no class	Zinc finger, C3HC4 type (RING finger) (0.0396825396825397);Zinc-ribbon (0.753968253968254);RING-type zinc-finger (0.388888888888889);zinc-RING finger domain (0.0158730158730159);Ring finger domain (0.5);CHY zinc finger (0.841269841269841);	metal ion binding (0.0396825396825397);zinc ion binding (0.841269841269841);
36154	Green_plants	no class	no class	no class	HEAT-like repeat (0.0476190476190476);HEAT repeat associated with sister chromatid cohesion (0.0634920634920635);Sodium/hydrogen exchanger family (0.00793650793650794);HEAT repeat (0.0952380952380952);	transmembrane transport (0.00793650793650794);solute:proton antiporter activity (0.00793650793650794);cation transport (0.00793650793650794);protein binding (0.0952380952380952);integral component of membrane (0.00793650793650794);
36155	Green_plants	shared	no class	no class	Sigma-70 region 2 (0.849206349206349);Sigma-70 factor, region 1.2 (0.19047619047619);Sigma-70, region 4 (0.777777777777778);Sigma-70 region 3 (0.793650793650794);	regulation of transcription, DNA-templated (0.936507936507937);DNA binding (0.19047619047619);DNA-binding transcription factor activity (0.936507936507937);sigma factor activity (0.19047619047619);DNA-templated transcription, initiation (0.936507936507937);
36156	Green_plants	shared	no class	shared	lactate/malate dehydrogenase, NAD binding domain (0.928571428571429);lactate/malate dehydrogenase, alpha/beta C-terminal domain (0.912698412698413);	oxidation-reduction process (0.984126984126984);oxidoreductase activity (0.928571428571429);oxidoreductase activity, acting on the CH-OH group of donors, NAD or NADP as acceptor (0.912698412698413);
36157	Green_plants	no class	no class	no class	Leucine rich repeat (0.666666666666667);Leucine Rich repeat (0.880952380952381);Leucine rich repeats (6 copies) (0.0396825396825397);	protein binding (0.904761904761905);
36158	Green_plants	shared	no class	no class	Aluminium induced protein (1);
36159	Green_plants	no class	no class	no class	16S rRNA methyltransferase RsmB/F (0.642857142857143);	methyltransferase activity (0.642857142857143);
36160	Land_plants	mesangio	no class	mesangio	non-haem dioxygenase in morphine synthesis N-terminal (0.896825396825397);2OG-Fe(II) oxygenase superfamily (0.920634920634921);	oxidoreductase activity (0.920634920634921);oxidation-reduction process (0.920634920634921);
36161	Green_plants	no class	no class	no class	RNA polymerase Rpb1, domain 5 (0.8);RNA polymerase Rpb1, domain 6 (0.248);RNA polymerase Rpb1 C-terminal repeat (0.312);RNA polymerase Rpb1, domain 3 (0.72);RNA polymerase Rpb1, domain 4 (0.632);RNA polymerase Rpb1, domain 1 (0.52);RNA polymerase Rpb1, domain 7 (0.264);RNA polymerase Rpb1, domain 2 (0.76);Protein of unknown function (DUF3223) (0.104);	DNA binding (0.984);DNA-directed 5'-3' RNA polymerase activity (0.936);transcription, DNA-templated (0.936);transcription by RNA polymerase II (0.312);DNA-directed RNA polymerase II, core complex (0.312);
36162	Green_plants	no class	no class	no class	Alpha/beta hydrolase family (0.16);alpha/beta hydrolase fold (0.648);
36163	Green_plants	no class	no class	no class	Calcineurin-like phosphoesterase (0.008);Mechanosensitive ion channel (0.768);	membrane (0.768);hydrolase activity (0.008);transmembrane transport (0.768);
36164	Green_plants	no class	mesangio	no class	ABC transporter (0.96);ABC-2 type transporter (0.952);Pectinacetylesterase (0.008);B-block binding subunit of TFIIIC (0.008);	ATP binding (0.96);membrane (0.952);hydrolase activity (0.008);ATPase activity (0.96);
36165	Green_plants	no class	no class	no class	OTU-like cysteine protease (0.888);
36166	Green_plants	no class	mesangio	no class	Permease family (1);C2 domain (0.008);	transmembrane transporter activity (1);transmembrane transport (1);membrane (1);
36167	Phragmoplastophytes	no class	no class	no class	Exostosin family (1);	protein glycosylation (1);transferase activity, transferring glycosyl groups (1);
36168	Green_plants	no class	mesangio	no class	C2 domain (0.888);Synaptotagmin-like mitochondrial-lipid-binding domain (0.536);
36169	Green_plants	no class	no class	no class	Aminotransferase class I and II (0.944);Glycosyl hydrolase family 20, catalytic domain (0.008);	hydrolase activity, hydrolyzing O-glycosyl compounds (0.008);biosynthetic process (0.944);carbohydrate metabolic process (0.008);pyridoxal phosphate binding (0.944);
36170	Green_plants	mesangio	mesangio	no class	Domain of unknown function (DUF4782) (0.696);GRAM domain (0.776);C2 domain (0.696);
36171	Land_plants	no class	no class	no class	Late embryogenesis abundant protein (0.048);
36172	Green_plants	no class	no class	no class	ABC-2 type transporter (0.328);ABC transporter (0.952);	membrane (0.328);ATP binding (0.952);ATPase activity (0.952);
36173	Green_plants	mesangio	no class	mesangio	Aminotransferase class I and II (0.712);Methyltransferase small domain (0.264);Methyltransferase domain (0.088);Ribosomal protein L11 methyltransferase (PrmA) (0.008);	biosynthetic process (0.712);pyridoxal phosphate binding (0.712);methyltransferase activity (0.264);
36174	Green_plants	no class	no class	no class	Sine oculis-binding protein (0.008);Copine (0.808);Development and cell death domain (0.008);C2 domain (0.704);
36175	Green_plants	no class	no class	no class	Lipase (class 3) (0.733870967741935);	lipid metabolic process (0.733870967741935);
36176	Green_plants	shared	fern	no class	Fatty acid desaturase (1);	fatty acid metabolic process (1);oxidation-reduction process (1);acyl-[acyl-carrier-protein] desaturase activity (1);
36177	Green_plants	no class	no class	no class	Thioredoxin (0.451612903225806);Tetratricopeptide repeat (0.790322580645161);TPR repeat (0.104838709677419);	protein binding (0.588709677419355);cell redox homeostasis (0.451612903225806);
36178	Green_plants	shared	shared	no class	Glycosyltransferase family 92 (0.838709677419355);Kinesin motor domain (0.00806451612903226);	microtubule binding (0.00806451612903226);microtubule motor activity (0.00806451612903226);ATP binding (0.00806451612903226);microtubule-based movement (0.00806451612903226);
36179	Green_plants	shared	no class	shared	Peptidyl-tRNA hydrolase (1);Reverse transcriptase (RNA-dependent DNA polymerase) (0.00806451612903226);	aminoacyl-tRNA hydrolase activity (1);
36180	Green_plants	no class	fern	no class	Calcineurin-like phosphoesterase (0.943548387096774);	hydrolase activity (0.943548387096774);
36181	Green_plants	no class	no class	no class	Uncharacterised ACR, YagE family COG1723 (0.548387096774194);
36182	Green_plants	no class	no class	no class	Domain of unknown function (DUF3475) (0.758064516129032);Protein of unknown function (DUF668) (0.790322580645161);
36183	Green_plants	fern	fern	no class	Oxysterol-binding protein (0.951612903225806);
36184	Green_plants	no class	no class	no class	DNA polymerase family B, exonuclease domain (0.733870967741935);C4-type zinc-finger of DNA polymerase delta (0.467741935483871);DNA polymerase family B (0.741935483870968);	nucleotide binding (0.741935483870968);DNA binding (0.741935483870968);
36185	Green_plants	no class	no class	no class	Peptidase family M1 domain (0.653225806451613);ERAP1-like C-terminal domain (0.717741935483871);	metallopeptidase activity (0.653225806451613);zinc ion binding (0.653225806451613);
36186	Green_plants	no class	no class	no class	BRCA2 repeat (0.00813008130081301);PPR repeat (0.00813008130081301);PPR repeat family (0.00813008130081301);Major Facilitator Superfamily (0.910569105691057);	transmembrane transport (0.910569105691057);integral component of membrane (0.910569105691057);
36187	Green_plants	no class	no class	no class	Ring finger domain (0.130081300813008);Zinc finger, C3HC4 type (RING finger) (0.707317073170732);Prokaryotic RING finger family 4 (0.040650406504065);	metal ion binding (0.113821138211382);
36188	Green_plants	mesangio	no class	mesangio	Zeta toxin (0.00813008130081301);Phosphoribulokinase / Uridine kinase family (0.967479674796748);Uracil phosphoribosyltransferase (0.934959349593496);	metabolic process (0.967479674796748);kinase activity (0.967479674796748);ATP binding (0.967479674796748);
36189	Green_plants	shared	no class	shared	Sucrose-6F-phosphate phosphohydrolase (0.00813008130081301);SPX domain (0.00813008130081301);Sucrose-6-phosphate phosphohydrolase C-terminal (0.00813008130081301);Ethylene insensitive 3 (1);	sucrose-phosphate phosphatase activity (0.00813008130081301);sucrose biosynthetic process (0.00813008130081301);
36190	Vascular_plants	no class	no class	no class	Inosine-uridine preferring nucleoside hydrolase (0.959349593495935);
36191	Green_plants	no class	no class	no class	Trypsin-like peptidase domain (0.414634146341463);PDZ domain (0.32520325203252);Leucine rich repeat (0.00813008130081301);PDZ domain (Also known as DHR or GLGF) (0.00813008130081301);PDZ-like domain (0.536585365853659);	protein binding (0.341463414634146);
36192	Land_plants	shared	shared	no class
36193	Green_plants	no class	no class	no class	Pyruvate kinase, alpha/beta domain (0.552845528455285);Pyruvate kinase, barrel domain (0.991869918699187);Inositol 1, 3, 4-trisphosphate 5/6-kinase (0.00813008130081301);	inositol-1,3,4-trisphosphate 5-kinase activity (0.00813008130081301);intracellular (0.00813008130081301);pyruvate kinase activity (0.991869918699187);inositol trisphosphate metabolic process (0.00813008130081301);ATP binding (0.00813008130081301);potassium ion binding (0.991869918699187);magnesium ion binding (0.991869918699187);inositol-1,3,4-trisphosphate 6-kinase activity (0.00813008130081301)…
36194	Green_plants	no class	no class	no class	CPL (NUC119) domain (0.48780487804878);Pumilio-family RNA binding repeat (0.00813008130081301);	RNA binding (0.48780487804878);
36195	Green_plants	no class	fern	no class	Multicopper oxidase (0.975609756097561);	oxidation-reduction process (0.91869918699187);oxidoreductase activity (0.886178861788618);copper ion binding (0.967479674796748);
36196	Green_plants	shared	no class	shared	Glutathione peroxidase (0.967213114754098);	response to oxidative stress (0.967213114754098);oxidation-reduction process (0.967213114754098);glutathione peroxidase activity (0.967213114754098);
36197	Green_plants	no class	no class	no class	NAD dependent epimerase/dehydratase family (0.00819672131147541);B-block binding subunit of TFIIIC (0.459016393442623);	coenzyme binding (0.00819672131147541);catalytic activity (0.00819672131147541);
36198	Green_plants	no class	no class	no class	Tim17/Tim22/Tim23/Pmp24 family (0.836065573770492);
36199	Green_plants	no class	no class	no class	RNA recognition motif. (a.k.a. RRM, RBD, or RNP domain) (0.967213114754098);	nucleic acid binding (0.967213114754098);
36200	Green_plants	no class	no class	no class	Protein kinase domain (0.942622950819672);	protein phosphorylation (0.942622950819672);protein kinase activity (0.942622950819672);ATP binding (0.942622950819672);
36201	Vascular_plants	shared	shared	no class	Purine nucleobase transmembrane transport (1);
36202	Green_plants	no class	no class	no class	DNA polymerase family B, exonuclease domain (0.557377049180328);Reverse transcriptase (RNA-dependent DNA polymerase) (0.00819672131147541);DNA polymerase family B (0.647540983606557);Domain of unknown function (DUF1744) (0.598360655737705);	DNA replication (0.598360655737705);nucleus (0.598360655737705);nucleotide binding (0.647540983606557);DNA-directed DNA polymerase activity (0.598360655737705);DNA binding (0.647540983606557);zinc ion binding (0.598360655737705);
36203	Land_plants	no class	no class	no class	Leucine rich repeat (0.0163934426229508);NB-ARC domain (0.5);Sieve element occlusion C-terminus (0.0163934426229508);Protein tyrosine kinase (0.00819672131147541);	protein kinase activity (0.00819672131147541);protein phosphorylation (0.00819672131147541);protein binding (0.0163934426229508);ADP binding (0.5);
36204	Green_plants	no class	no class	no class	Flavin containing amine oxidoreductase (0.983471074380165);NAD(P)-binding Rossmann-like domain (0.00826446280991736);	oxidoreductase activity (0.983471074380165);oxidation-reduction process (0.983471074380165);
36205	Green_plants	shared	shared	no class	PPPDE putative peptidase domain (0.983471074380165);
36206	Land_plants	shared	no class	shared	Phosphofructokinase (0.661157024793388);	6-phosphofructokinase activity (0.661157024793388);glycolytic process (0.661157024793388);
36207	Green_plants	shared	shared	no class	Haemolysin-III related (0.975206611570248);	integral component of membrane (0.975206611570248);
36208	Land_plants	no class	no class	fern	Auxin response factor (0.148760330578512);B3 DNA binding domain (0.0743801652892562);AUX/IAA family (0.818181818181818);	nucleus (0.148760330578512);DNA binding (0.148760330578512);regulation of transcription, DNA-templated (0.148760330578512);response to hormone (0.148760330578512);
36209	Green_plants	shared	no class	shared	Glutamine synthetase, beta-Grasp domain (0.760330578512397);Glutamine synthetase, catalytic domain (0.826446280991736);	glutamate-ammonia ligase activity (0.942148760330578);nitrogen compound metabolic process (0.942148760330578);glutamine biosynthetic process (0.760330578512397);
36210	Green_plants	no class	no class	no class	EF hand (0.00826446280991736);Sodium/calcium exchanger protein (0.628099173553719);EF-hand domain pair (0.545454545454545);	calcium ion binding (0.553719008264463);integral component of membrane (0.628099173553719);transmembrane transport (0.628099173553719);
36211	Phragmoplastophytes	no class	no class	no class	Diacylglycerol kinase accessory domain (0.793388429752066);Diacylglycerol kinase catalytic domain (0.619834710743802);	kinase activity (0.619834710743802);diacylglycerol kinase activity (0.793388429752066);protein kinase C-activating G-protein coupled receptor signaling pathway (0.793388429752066);
36212	Green_plants	no class	no class	fern	Protein kinase domain (0.115702479338843);Protein tyrosine kinase (0.694214876033058);	protein phosphorylation (0.809917355371901);protein kinase activity (0.809917355371901);ATP binding (0.115702479338843);
36213	Euphyllophytes	no class	no class	no class
36214	Angiosperms	no class	no class	no class	Plant mobile domain (0.675);Calcineurin-like phosphoesterase (0.00833333333333333);	hydrolase activity (0.00833333333333333);
36215	Land_plants	no class	no class	no class	Protein of unknown function (DUF1677) (1);
36216	Green_plants	no class	no class	no class	Sucrose-6-phosphate phosphohydrolase C-terminal (0.825);Sucrose-6F-phosphate phosphohydrolase (0.983333333333333);	sucrose-phosphate phosphatase activity (0.825);sucrose biosynthetic process (0.825);
36217	Green_plants	no class	no class	no class	Flavin-binding monooxygenase-like (0.883333333333333);	flavin adenine dinucleotide binding (0.883333333333333);N,N-dimethylaniline monooxygenase activity (0.883333333333333);oxidation-reduction process (0.883333333333333);NADP binding (0.883333333333333);
36218	Green_plants	no class	no class	no class	Aldehyde dehydrogenase family (0.983333333333333);	metabolic process (0.983333333333333);oxidoreductase activity (0.983333333333333);oxidation-reduction process (0.983333333333333);
36219	Green_plants	no class	no class	no class	FAD binding domain of DNA photolyase (0.9);DNA photolyase (0.558333333333333);Blue/Ultraviolet sensing protein C terminal (0.266666666666667);
36220	Green_plants	shared	no class	no class	Importin beta binding domain (0.633333333333333);Armadillo/beta-catenin-like repeat (1);Atypical Arm repeat (0.758333333333333);	nuclear import signal receptor activity (0.633333333333333);protein binding (1);protein import into nucleus (0.633333333333333);
36221	Green_plants	no class	no class	no class	LIM-domain binding protein (0.95);
36222	Green_plants	no class	no class	no class	Ras family (1);	GTP binding (1);GTPase activity (1);
36223	Green_plants	shared	fern	no class	AMP-binding enzyme (0.966666666666667);AMP-binding enzyme C-terminal domain (0.0916666666666667);	metabolic process (0.966666666666667);catalytic activity (0.966666666666667);
36224	Green_plants	no class	no class	no class	HAUS augmin-like complex subunit 3 (0.55);
36225	Phragmoplastophytes	fern without mesangio	no class	no class	Endonuclease/Exonuclease/phosphatase family (0.458333333333333);C2 domain (0.566666666666667);
36226	Green_plants	shared	shared	no class	Strictosidine synthase (0.80672268907563);	strictosidine synthase activity (0.80672268907563);biosynthetic process (0.80672268907563);
36227	Green_plants	no class	no class	no class	Divergent PAP2 family (0.983193277310924);
36228	Green_plants	no class	no class	no class	SacI homology domain (0.957983193277311);	phosphoric ester hydrolase activity (0.957983193277311);
36229	Green_plants	no class	no class	no class	F-box-like (0.00840336134453781);GAT domain (0.798319327731092);VHS domain (0.873949579831933);	intracellular (0.798319327731092);protein binding (0.00840336134453781);intracellular protein transport (0.983193277310924);
36230	Land_plants	no class	no class	no class	GAGA binding protein-like family (0.983193277310924);Cellulose synthase (0.00840336134453781);	cellulose biosynthetic process (0.00840336134453781);membrane (0.00840336134453781);cellulose synthase (UDP-forming) activity (0.00840336134453781);
36231	Green_plants	no class	no class	no class	Cyclin, C-terminal domain (0.210084033613445);Cyclin, N-terminal domain (0.890756302521008);	nucleus (0.210084033613445);
36232	Green_plants	no class	no class	no class	Gelsolin repeat (0.638655462184874);Sec23/Sec24 zinc finger (0.73109243697479);Sec23/Sec24 trunk domain (0.840336134453782);Sec23/Sec24 helical domain (0.73109243697479);Sec23/Sec24 beta-sandwich domain (0.823529411764706);	COPII vesicle coat (0.941176470588235);intracellular protein transport (0.941176470588235);ER to Golgi vesicle-mediated transport (0.941176470588235);zinc ion binding (0.73109243697479);
36233	Green_plants	no class	no class	no class	FAT domain (0.210084033613445);FATC domain (0.243697478991597);Phosphatidylinositol 3- and 4-kinase (0.38655462184874);Telomere-length maintenance and DNA damage repair (0.0252100840336134);	protein binding (0.302521008403361);protein serine/threonine kinase activity (0.0252100840336134);
36234	Green_plants	shared	shared	no class	Glycosyl hydrolase family 10 (0.932773109243697);Carbohydrate binding domain (0.235294117647059);	hydrolase activity, acting on glycosyl bonds (0.235294117647059);hydrolase activity, hydrolyzing O-glycosyl compounds (0.932773109243697);carbohydrate metabolic process (0.932773109243697);
36235	Green_plants	no class	no class	no class	Prolyl oligopeptidase, N-terminal beta-propeller domain (0.369747899159664);Prolyl oligopeptidase family (0.815126050420168);Serine carboxypeptidase (0.00840336134453781);	serine-type exopeptidase activity (0.369747899159664);serine-type endopeptidase activity (0.369747899159664);proteolysis (0.823529411764706);serine-type peptidase activity (0.815126050420168);serine-type carboxypeptidase activity (0.00840336134453781);
36236	Green_plants	no class	no class	no class	Serine aminopeptidase, S33 (0.663865546218487);
36237	Green_plants	no class	no class	no class	non-SMC mitotic condensation complex subunit 1 (0.0504201680672269);HEAT repeat (0.00840336134453781);	protein binding (0.00840336134453781);
36238	Green_plants	no class	no class	no class	Vps52 / Sac2 family (0.966386554621849);
36239	Vascular_plants	fern without mesangio	fern without mesangio	no class	Terpene synthase family, metal binding domain (0.0168067226890756);	terpene synthase activity (0.0168067226890756);lyase activity (0.0168067226890756);magnesium ion binding (0.0168067226890756);
36240	Land_plants	shared	no class	no class
36241	Green_plants	no class	no class	mesangio	Calcineurin-like phosphoesterase (1);Serine-threonine protein phosphatase N-terminal domain (0.822033898305085);	hydrolase activity (1);
36242	Green_plants	no class	no class	no class	START domain (0.61864406779661);Protein of unknown function (DUF1336) (0.728813559322034);PH domain (0.186440677966102);	lipid binding (0.61864406779661);
36243	Green_plants	no class	no class	no class	SAP domain (0.169491525423729);PHD-finger (0.305084745762712);MIZ/SP-RING zinc finger (0.949152542372881);	zinc ion binding (0.949152542372881);
36244	Green_plants	no class	no class	no class	Protein of unknown function, DUF538 (0.974576271186441);
36245	Green_plants	no class	no class	no class	RNA recognition motif. (a.k.a. RRM, RBD, or RNP domain) (0.76271186440678);G-patch domain (0.457627118644068);	nucleic acid binding (0.864406779661017);
36246	Green_plants	no class	no class	no class	Pleckstrin homology domain (0.601694915254237);Oxysterol-binding protein (0.847457627118644);
36247	Green_plants	no class	no class	no class	Protein kinase domain (0.88135593220339);	protein phosphorylation (0.88135593220339);protein kinase activity (0.88135593220339);ATP binding (0.88135593220339);
36248	Land_plants	no class	no class	no class	Plant invertase/pectin methylesterase inhibitor (0.948717948717949);Pectinesterase (0.0256410256410256);	cell wall modification (0.0256410256410256);enzyme inhibitor activity (0.948717948717949);pectinesterase activity (0.0256410256410256);cell wall (0.0256410256410256);
36249	Green_plants	no class	no class	no class	Glycosyl transferases group 1 (0.205128205128205);
36250	Green_plants	no class	no class	no class	Zinc finger, C3HC4 type (RING finger) (0.00854700854700855);Aconitase C-terminal domain (0.760683760683761);Aconitase family (aconitate hydratase) (0.897435897435897);Reverse transcriptase (RNA-dependent DNA polymerase) (0.00854700854700855);	metabolic process (0.982905982905983);
36251	Green_plants	shared	no class	mesangio	Bacterial transferase hexapeptide (six repeats) (0.888888888888889);Serine acetyltransferase, N-terminal (0.88034188034188);	serine O-acetyltransferase activity (0.88034188034188);cysteine biosynthetic process from serine (0.88034188034188);cytoplasm (0.88034188034188);
36252	Phragmoplastophytes	no class	no class	no class	Fanconi anaemia protein FancD2 nuclease (0.829059829059829);	DNA repair (0.829059829059829);
36253	Green_plants	no class	no class	no class	non-haem dioxygenase in morphine synthesis N-terminal (0.854700854700855);2OG-Fe(II) oxygenase superfamily (0.692307692307692);	oxidoreductase activity (0.692307692307692);oxidation-reduction process (0.692307692307692);
36254	Land_plants	no class	mesangio	no class	No apical meristem (NAM) protein (0.948717948717949);	DNA binding (0.948717948717949);regulation of transcription, DNA-templated (0.948717948717949);
36255	Green_plants	no class	no class	no class	PCO_ADO (1);	oxidation-reduction process (1);oxidoreductase activity, acting on single donors with incorporation of molecular oxygen, incorporation of two atoms of oxygen (1);
36256	Green_plants	no class	no class	no class	NMDA receptor-regulated protein 1 (0.905982905982906);Tetratricopeptide repeat (0.264957264957265);TPR repeat (0.256410256410256);	protein binding (0.136752136752137);
36257	Green_plants	no class	no class	fern
36258	Land_plants	no class	no class	no class	Ankyrin repeat (0.324786324786325);Ankyrin repeats (many copies) (0.41025641025641);Ankyrin repeats (3 copies) (0.760683760683761);	protein binding (0.324786324786325);
36259	Phragmoplastophytes	no class	no class	no class	Coiled-coil regions of plant-specific actin-binding protein (0.846153846153846);Fused Ig-PH domain of plant-specific actin-binding protein (0.829059829059829);Actin-binding domain of plant-specific actin-binding protein (0.692307692307692);	actin binding (0.692307692307692);
36260	Green_plants	no class	no class	no class	Kinesin motor domain (0.00854700854700855);Protein of unknown function (DUF616) (0.00854700854700855);APO RNA-binding (0.982905982905983);UvrD-like helicase C-terminal domain (0.00854700854700855);K+ potassium transporter (0.00854700854700855);	microtubule binding (0.00854700854700855);hydrolase activity (0.00854700854700855);microtubule motor activity (0.00854700854700855);potassium ion transmembrane transporter activity (0.00854700854700855);potassium ion transmembrane transport (0.00854700854700855);microtubule-based movement (0.00854700854700855);membrane (0.00854700854700855);ATP binding (0.00854700854700855);RNA binding (0.9829059…
36261	Land_plants	no class	no class	no class	Zinc finger, C3HC4 type (RING finger) (0.58974358974359);RAWUL domain RING finger- and WD40-associated ubiquitin-like (0.00854700854700855);	metal ion binding (0.0512820512820513);
36262	Green_plants	no class	no class	no class	Plant pleckstrin homology-like region (0.683760683760684);Auxin canalisation (0.982905982905983);
36263	Green_plants	shared	no class	shared	DnaJ C terminal domain (0.931623931623932);DnaJ domain (0.717948717948718);DnaJ central domain (0.88034188034188);	unfolded protein binding (0.88034188034188);heat shock protein binding (0.88034188034188);
36264	Green_plants	no class	no class	no class	Mitochondrial carrier protein (1);
36265	Green_plants	no class	no class	no class	RNA recognition motif. (a.k.a. RRM, RBD, or RNP domain) (0.769230769230769);	nucleic acid binding (0.769230769230769);
36266	Land_plants	no class	no class	no class	ABC transporter transmembrane region (0.0256410256410256);ABC transporter (0.888888888888889);	integral component of membrane (0.0256410256410256);ATP binding (0.888888888888889);transmembrane transport (0.0256410256410256);ATPase activity (0.888888888888889);ATPase activity, coupled to transmembrane movement of substances (0.0256410256410256);
36267	Green_plants	no class	no class	no class	2OG-Fe(II) oxygenase superfamily (0.560344827586207);	oxidation-reduction process (0.0689655172413793);oxidoreductase activity (0.0689655172413793);
36268	Green_plants	no class	no class	no class	SWIRM domain (0.905172413793103);Zinc finger, ZZ type (0.379310344827586);SWIRM-associated region 1 (0.594827586206897);Myb-like DNA-binding domain (0.836206896551724);	zinc ion binding (0.379310344827586);protein binding (0.905172413793103);
36269	Green_plants	no class	no class	no class	Myb-like DNA-binding domain (0.818965517241379);linker histone H1 and H5 family (0.741379310344828);	nucleus (0.741379310344828);nucleosome assembly (0.741379310344828);DNA binding (0.741379310344828);nucleosome (0.741379310344828);
36270	Phragmoplastophytes	no class	no class	fern	SpoU rRNA Methylase family (0.00862068965517241);Armadillo/beta-catenin-like repeat (0.310344827586207);Kinesin-associated protein (KAP) (0.0172413793103448);Myosin-binding striated muscle assembly central (0.00862068965517241);U-box domain (0.732758620689655);	RNA binding (0.00862068965517241);RNA methyltransferase activity (0.00862068965517241);ubiquitin-protein transferase activity (0.732758620689655);RNA processing (0.00862068965517241);protein ubiquitination (0.732758620689655);protein binding (0.310344827586207);
36271	Green_plants	no class	no class	no class	Mannosyltransferase (PIG-V) (1);Membrane transport protein (0.00862068965517241);	GPI anchor biosynthetic process (1);dolichyl-phosphate-mannose-glycolipid alpha-mannosyltransferase activity (1);transmembrane transport (0.00862068965517241);integral component of membrane (0.00862068965517241);
36272	Land_plants	no class	no class	no class	Leucine rich repeats (6 copies) (0.00862068965517241);
36273	Green_plants	no class	no class	no class	Beta-galactosidase jelly roll domain (0.189655172413793);DNA ligase IV (0.172413793103448);DNA ligase N terminus (0.25);BRCT domain, a BRCA1 C-terminus domain (0.275862068965517);ATP dependent DNA ligase domain (0.267241379310345);twin BRCT domain (0.00862068965517241);ATP dependent DNA ligase C terminal region (0.267241379310345);Glycosyl hydrolases family 35 (0.474137931034483);	DNA repair (0.318965517241379);DNA recombination (0.318965517241379);ATP binding (0.267241379310345);DNA binding (0.25);DNA ligase (ATP) activity (0.318965517241379);
36274	Green_plants	no class	no class	no class	2OG-Fe(II) oxygenase superfamily (0.827586206896552);non-haem dioxygenase in morphine synthesis N-terminal (0.612068965517241);	oxidation-reduction process (0.827586206896552);oxidoreductase activity (0.827586206896552);
36275	Green_plants	no class	no class	no class	GTP-binding GTPase Middle Region (0.00862068965517241);50S ribosome-binding GTPase (0.00862068965517241);Golgi CORVET complex core vacuolar protein 8 (0.862068965517241);Anaphase-promoting complex subunit 4 WD40 domain (0.267241379310345);Region in Clathrin and VPS (0.241379310344828);	vesicle-mediated transport (0.241379310344828);intracellular protein transport (0.241379310344828);GTP binding (0.00862068965517241);
36276	Green_plants	no class	no class	mesangio	RING/Ubox like zinc-binding domain (0.905172413793103);
36277	Green_plants	no class	no class	no class	Zinc-binding dehydrogenase (0.603448275862069);Alcohol dehydrogenase GroES-like domain (0.655172413793103);	oxidation-reduction process (0.853448275862069);
36278	Green_plants	shared	no class	shared	Helicase conserved C-terminal domain (0.834782608695652);Integrase core domain (0.00869565217391304);DEAD/DEAH box helicase (0.973913043478261);Uncharacterized ACR, COG1678 (0.00869565217391304);	ATP binding (0.973913043478261);nucleic acid binding (0.973913043478261);DNA integration (0.00869565217391304);
36279	Green_plants	shared	shared	no class	WD domain, G-beta repeat (0.895652173913044);Anaphase-promoting complex subunit 4 WD40 domain (0.930434782608696);	protein binding (0.895652173913044);
36280	Land_plants	no class	no class	no class	ARID/BRIGHT DNA binding domain (0.634782608695652);Hsp20/alpha crystallin family (0.495652173913044);	DNA binding (0.634782608695652);
36281	Green_plants	no class	no class	mesangio	RNA recognition motif. (a.k.a. RRM, RBD, or RNP domain) (0.973913043478261);C-terminal duplication domain of Friend of PRMT1 (0.652173913043478);	nucleic acid binding (0.973913043478261);
36282	Green_plants	no class	no class	no class	UBA-like domain (0.00869565217391304);DNA repair metallo-beta-lactamase (0.165217391304348);DNA ligase N terminus (0.669565217391304);Beta-lactamase superfamily domain (0.0173913043478261);ATP dependent DNA ligase C terminal region (0.669565217391304);ATP dependent DNA ligase domain (0.817391304347826);	DNA repair (0.895652173913044);DNA ligase (ATP) activity (0.895652173913044);ATP binding (0.817391304347826);DNA recombination (0.895652173913044);DNA binding (0.669565217391304);
36283	Green_plants	no class	no class	no class	Homeobox associated leucine zipper (0.756521739130435);HD-ZIP protein N terminus (0.234782608695652);Homeobox domain (0.8);	sequence-specific DNA binding (0.756521739130435);DNA binding (0.8);regulation of transcription, DNA-templated (0.756521739130435);nucleus (0.234782608695652);DNA-binding transcription factor activity (0.756521739130435);
36284	Green_plants	no class	mesangio	no class	NAD(P)-binding Rossmann-like domain (0.00869565217391304);Flavin-binding monooxygenase-like (1);	flavin adenine dinucleotide binding (1);N,N-dimethylaniline monooxygenase activity (1);oxidation-reduction process (1);NADP binding (1);
36285	Green_plants	no class	no class	no class	Protein of unknown function (DUF1664) (0.965217391304348);
36286	Green_plants	no class	no class	no class	Beta-ketoacyl synthase, N-terminal domain (1);Beta-ketoacyl synthase, C-terminal domain (0.756521739130435);
36287	Green_plants	shared	mesangio	no class	Protein kinase domain (0.982608695652174);Protein tyrosine kinase (0.0173913043478261);	ATP binding (0.982608695652174);protein kinase activity (1);protein phosphorylation (1);
36288	Green_plants	shared	no class	no class	Dynein light chain type 1 (0.947826086956522);	microtubule-based process (0.947826086956522);dynein complex (0.947826086956522);
36289	Green_plants	no class	no class	no class	Citrate transporter (0.982608695652174);	transmembrane transport (0.982608695652174);integral component of membrane (0.982608695652174);
36290	Green_plants	no class	mesangio	no class	Leucine Rich Repeat (0.00869565217391304);Kinesin motor domain (0.808695652173913);	protein binding (0.00869565217391304);microtubule-based movement (0.808695652173913);ATP binding (0.808695652173913);microtubule binding (0.808695652173913);microtubule motor activity (0.808695652173913);
36291	Green_plants	no class	no class	no class	SpoU rRNA Methylase family (0.373913043478261);	RNA binding (0.373913043478261);RNA methyltransferase activity (0.373913043478261);RNA processing (0.373913043478261);
36292	Green_plants	no class	no class	no class	His Kinase A (phospho-acceptor) domain (0.521739130434783);Phytochrome region (0.8);Histidine kinase-, DNA gyrase B-, and HSP90-like ATPase (0.660869565217391);GAF domain (0.782608695652174);PAS fold (0.930434782608696);	protein-chromophore linkage (0.8);phosphorelay sensor kinase activity (0.521739130434783);detection of visible light (0.8);signal transduction (0.521739130434783);protein binding (0.782608695652174);regulation of transcription, DNA-templated (0.947826086956522);
36293	Green_plants	no class	no class	no class	beta-acetyl hexosaminidase like (0.521739130434783);Glycosyl hydrolase family 20, catalytic domain (0.895652173913044);	hydrolase activity, hydrolyzing O-glycosyl compounds (0.895652173913044);carbohydrate metabolic process (0.895652173913044);
36294	Green_plants	no class	no class	no class	Flavin containing amine oxidoreductase (0.00869565217391304);WD domain, G-beta repeat (0.147826086956522);WD40 region of Ge1, enhancer of mRNA-decapping protein (0.704347826086957);	oxidation-reduction process (0.00869565217391304);protein binding (0.147826086956522);oxidoreductase activity (0.00869565217391304);
36295	Green_plants	no class	no class	no class	Peptidase family M1 domain (0.782608695652174);Reverse transcriptase (RNA-dependent DNA polymerase) (0.00869565217391304);Domain of unknown function (DUF3458_C) ARM repeats (0.704347826086957);Domain of unknown function (DUF3458) Ig-like fold (0.704347826086957);	zinc ion binding (0.782608695652174);metallopeptidase activity (0.782608695652174);
36296	Green_plants	no class	no class	no class	Putative GTPase activating protein for Arf (0.780701754385965);	GTPase activator activity (0.780701754385965);
36297	Green_plants	no class	no class	no class	RNA recognition motif. (a.k.a. RRM, RBD, or RNP domain) (1);	nucleic acid binding (1);
36298	Green_plants	no class	no class	no class	MutS domain V (0.87719298245614);MutS family domain IV (0.0087719298245614);MutS domain III (0.5);	mismatch repair (0.947368421052632);mismatched DNA binding (0.947368421052632);ATP binding (0.947368421052632);
36299	Land_plants	no class	no class	no class
36300	Phragmoplastophytes	shared	mesangio	no class	Aminotransferase class-V (0.0789473684210526);
36301	Green_plants	no class	no class	mesangio	GATA zinc finger (0.701754385964912);CCT motif (0.964912280701754);tify domain (0.885964912280702);	zinc ion binding (0.701754385964912);regulation of transcription, DNA-templated (0.701754385964912);protein binding (0.964912280701754);sequence-specific DNA binding (0.701754385964912);DNA-binding transcription factor activity (0.701754385964912);
36302	Green_plants	no class	mesangio	no class
36303	Green_plants	no class	no class	no class
36304	Green_plants	no class	no class	no class	Zinc-finger double-stranded RNA-binding (0.184210526315789);PLAC8 family (0.0087719298245614);G-patch domain (0.570175438596491);	nucleic acid binding (0.570175438596491);
36305	Green_plants	no class	no class	no class	AMP-binding enzyme (0.929824561403509);AMP-binding enzyme C-terminal domain (0.587719298245614);Pectinesterase (0.0087719298245614);Acetyl-coenzyme A synthetase N-terminus (0.736842105263158);	cell wall modification (0.0087719298245614);pectinesterase activity (0.0087719298245614);metabolic process (0.929824561403509);catalytic activity (0.929824561403509);cell wall (0.0087719298245614);
36306	Green_plants	no class	no class	no class	Tetratricopeptide repeat (0.140350877192982);SET domain (0.807017543859649);	protein binding (0.815789473684211);
36307	Green_plants	no class	no class	no class	Caulimovirus viroplasmin (0.123893805309735);Reverse transcriptase-like (0.849557522123894);GRF zinc finger (0.00884955752212389);RNA recognition motif. (a.k.a. RRM, RBD, or RNP domain) (0.00884955752212389);	zinc ion binding (0.00884955752212389);nucleic acid binding (0.00884955752212389);
36308	Phragmoplastophytes	shared	no class	mesangio	Sugar (and other) transporter (0.929203539823009);Major Facilitator Superfamily (0.0265486725663717);	integral component of membrane (0.946902654867257);transmembrane transport (0.946902654867257);transmembrane transporter activity (0.929203539823009);
36309	Green_plants	no class	no class	no class	N-terminal C2 in EEIG1 and EHBP1 proteins (0.539823008849557);
36310	Green_plants	no class	no class	no class	Protein of unknown function (DUF642) (0.946902654867257);
36311	Land_plants	no class	no class	no class	Lateral organ boundaries (LOB) domain (0.00884955752212389);DYW family of nucleic acid deaminases (0.00884955752212389);RNA dependent RNA polymerase (0.00884955752212389);Domain of unknown function (DUF4283) (0.0353982300884956);Zinc knuckle (0.00884955752212389);PPR repeat family (0.00884955752212389);	zinc ion binding (0.0176991150442478);nucleic acid binding (0.00884955752212389);RNA-directed 5'-3' RNA polymerase activity (0.00884955752212389);
36312	Green_plants	no class	no class	no class	Acetyltransferase (GNAT) family (0.424778761061947);Amino acid kinase family (0.619469026548673);
36313	Green_plants	no class	no class	no class	Nuclear protein 96 (0.185840707964602);Prefoldin subunit (0.00884955752212389);Nucleoporin autopeptidase (0.52212389380531);PPR repeat family (0.00884955752212389);Inhibitor of apoptosis-promoting Bax1 (0.00884955752212389);PPR repeat (0.00884955752212389);	nuclear pore (0.52212389380531);nucleocytoplasmic transport (0.52212389380531);structural constituent of nuclear pore (0.52212389380531);
36314	Green_plants	no class	no class	no class	SET domain (0.185840707964602);Rft protein (0.725663716814159);MYND finger (0.0176991150442478);	lipid transporter activity (0.725663716814159);lipid transport (0.725663716814159);integral component of membrane (0.725663716814159);protein binding (0.185840707964602);
36315	Phragmoplastophytes	no class	no class	no class	PHD - plant homeodomain finger protein (0.911504424778761);Coiled-coil region of Oberon (0.814159292035398);
36316	Green_plants	no class	no class	no class	Protein kinase domain (0.699115044247788);	protein kinase activity (0.699115044247788);protein phosphorylation (0.699115044247788);ATP binding (0.699115044247788);
36317	Phragmoplastophytes	fern	fern	fern	Regulated-SNARE-like domain (0.619469026548673);Synaptobrevin (0.079646017699115);	integral component of membrane (0.079646017699115);vesicle-mediated transport (0.079646017699115);
36318	Green_plants	no class	no class	no class	Importin-beta N-terminal domain (0.601769911504425);	Ran GTPase binding (0.601769911504425);intracellular protein transport (0.601769911504425);
36319	Hordeum_vulgare	no class	no class	no class	DDE superfamily endonuclease (0.0442477876106195);NB-ARC domain (0.876106194690266);	ADP binding (0.876106194690266);
36320	Green_plants	shared	shared	no class	Transmembrane amino acid transporter protein (1);
36321	Green_plants	no class	no class	no class	RNA recognition motif. (a.k.a. RRM, RBD, or RNP domain) (0.00892857142857143);SPX domain (0.758928571428571);	nucleic acid binding (0.00892857142857143);
36322	Green_plants	no class	no class	no class	pfkB family carbohydrate kinase (1);
36323	Vascular_plants	no class	no class	no class	Gibberellin regulated protein (0.991071428571429);
36324	Green_plants	no class	no class	no class	Dormancy/auxin associated protein (0.964285714285714);
36325	Green_plants	no class	no class	no class	DIL domain (0.00892857142857143);N-terminal C2 in EEIG1 and EHBP1 proteins (0.25);
36326	Green_plants	no class	no class	no class	Protein of unknown function (DUF4050) (0.901785714285714);
36327	Green_plants	shared	no class	no class	Thiamine pyrophosphate enzyme, N-terminal TPP binding domain (0.732142857142857);Thiamine pyrophosphate enzyme, C-terminal TPP binding domain (0.660714285714286);Thiamine pyrophosphate enzyme, central domain (0.678571428571429);	magnesium ion binding (0.678571428571429);catalytic activity (0.660714285714286);thiamine pyrophosphate binding (0.964285714285714);
36328	Land_plants	no class	mesangio	no class	Protein kinase domain (0.0803571428571429);Protein tyrosine kinase (0.785714285714286);	protein kinase activity (0.866071428571429);protein phosphorylation (0.866071428571429);ATP binding (0.0803571428571429);
36329	Green_plants	no class	no class	no class	Mediator complex subunit 13 C-terminal (0.633928571428571);	regulation of transcription by RNA polymerase II (0.633928571428571); (0.633928571428571);mediator complex (0.633928571428571);
36330	Green_plants	no class	no class	no class	BURP domain (0.00892857142857143);Vesicle coat trafficking protein Sec16 mid-region (0.526785714285714);Sec23-binding domain of Sec16 (0.857142857142857);Transmembrane amino acid transporter protein (0.00892857142857143);
36331	Green_plants	no class	no class	no class	Solute carrier family 35 (1);	transmembrane transport (1);transmembrane transporter activity (1);integral component of membrane (1);
36332	Green_plants	shared	no class	shared	Shikimate kinase (1);
36333	Green_plants	no class	no class	no class
36334	Mesangiosperms	no class	no class	no class	FBD (0.0625);F-box domain (0.883928571428571);F-box-like (0.0357142857142857);Leucine Rich Repeat (0.616071428571429);Reverse transcriptase-like (0.0357142857142857);PPR repeat family (0.0267857142857143);PPR repeat (0.0267857142857143);	protein binding (0.919642857142857);
36335	Green_plants	no class	no class	no class	Seven in absentia protein family (1);	ubiquitin-dependent protein catabolic process (1);nucleus (1);multicellular organism development (1);
36336	Land_plants	no class	no class	no class	Kelch motif (0.936936936936937);F-box domain (0.036036036036036);Potential DNA-binding domain (0.00900900900900901);	protein binding (0.927927927927928);
36337	Green_plants	no class	no class	no class	Alpha-L-arabinofuranosidase B (ABFB) domain (0.126126126126126);Beta-L-arabinofuranosidase, GH127 (0.882882882882883);	L-arabinose metabolic process (0.126126126126126);alpha-L-arabinofuranosidase activity (0.126126126126126);
36338	Green_plants	no class	no class	no class	Transmembrane amino acid transporter protein (1);
36339	Green_plants	no class	no class	no class	RNA recognition motif. (a.k.a. RRM, RBD, or RNP domain) (0.765765765765766);Zinc finger C-x8-C-x5-C-x3-H type (and similar) (0.891891891891892);	nucleic acid binding (0.765765765765766);metal ion binding (0.891891891891892);
36340	Green_plants	no class	no class	no class	WD domain, G-beta repeat (0.918918918918919);	protein binding (0.918918918918919);
36341	Green_plants	no class	no class	no class	QWRF family (0.927927927927928);
36342	Green_plants	no class	no class	no class	GDP-mannose 4,6 dehydratase (0.441441441441441);RmlD substrate binding domain (0.657657657657658);NAD dependent epimerase/dehydratase family (0.0630630630630631);	catalytic activity (0.0630630630630631);coenzyme binding (0.0630630630630631);
36343	Green_plants	no class	no class	no class	KH domain (0.981981981981982);	RNA binding (0.981981981981982);
36344	Green_plants	no class	no class	no class	TFIIH p62 subunit, N-terminal domain (0.171171171171171);BSD domain (0.612612612612613);
36345	Green_plants	no class	no class	no class	Proteasome-substrate-size regulator, mid region (0.666666666666667);Glycosyl hydrolase family 1 (0.00900900900900901);BURP domain (0.00900900900900901);Domain of unknown function (DUF3437) (0.423423423423423);	carbohydrate metabolic process (0.00900900900900901);hydrolase activity, hydrolyzing O-glycosyl compounds (0.00900900900900901);
36346	Green_plants	shared	mesangio	no class	Probable zinc-ribbon domain (0.630630630630631);
36347	Green_plants	mesangio	no class	mesangio	Histone deacetylase domain (0.891891891891892);
36348	Green_plants	no class	no class	no class	Major Facilitator Superfamily (0.162162162162162);Sugar (and other) transporter (0.954954954954955);	integral component of membrane (0.981981981981982);transmembrane transporter activity (0.954954954954955);transmembrane transport (0.981981981981982);
36349	Seed_plants	no class	no class	no class	Reverse transcriptase (RNA-dependent DNA polymerase) (0.00909090909090909);Reverse transcriptase-like (0.00909090909090909);zinc-binding in reverse transcriptase (0.0181818181818182);
36350	Phragmoplastophytes	no class	no class	no class	Torus domain (0.0181818181818182);Zinc finger C-x8-C-x5-C-x3-H type (and similar) (0.154545454545455);Surp module (0.454545454545455);SRI (Set2 Rpb1 interacting) domain (0.218181818181818);	regulation of transcription, DNA-templated (0.218181818181818);chromosome (0.218181818181818);histone lysine methylation (0.218181818181818);RNA binding (0.454545454545455);histone-lysine N-methyltransferase activity (0.218181818181818);metal ion binding (0.154545454545455);RNA processing (0.454545454545455);
36351	Green_plants	no class	no class	no class	Zinc knuckle (0.7);DWNN domain (0.7);Zinc finger, C3HC4 type (RING finger) (0.0818181818181818);U-box domain (0.00909090909090909);	nucleus (0.7);ubiquitin-protein transferase activity (0.00909090909090909);nucleic acid binding (0.0545454545454545);zinc ion binding (0.709090909090909);protein ubiquitination (0.00909090909090909);
36352	Land_plants	shared	shared	no class	Protein of unknown function (DUF620) (1);
36353	Green_plants	shared	no class	shared	Glutathione S-transferase, N-terminal domain (0.836363636363636);	protein binding (0.836363636363636);
36354	Green_plants	no class	no class	mesangio	Phosphoribosyl synthetase-associated domain (0.818181818181818);N-terminal domain of ribose phosphate pyrophosphokinase (0.863636363636364);Phosphoribosyl transferase domain (0.127272727272727);	nucleotide biosynthetic process (0.818181818181818);nucleoside metabolic process (0.127272727272727);magnesium ion binding (0.818181818181818);ribose phosphate diphosphokinase activity (0.818181818181818);
36355	Green_plants	no class	mesangio	no class	Ribonuclease T2 family (0.981818181818182);Lamin Tail Domain (0.00909090909090909);	ribonuclease T2 activity (0.981818181818182);RNA binding (0.981818181818182);
36356	Phragmoplastophytes	no class	no class	no class	Protein of unknown function (DUF640) (1);
36357	Green_plants	no class	no class	fern	WD domain, G-beta repeat (0.563636363636364);Domain of unknown function (DUF4704) (0.590909090909091);Glu/Leu/Phe/Val dehydrogenase, dimerisation domain (0.00909090909090909);Beige/BEACH domain (0.690909090909091);Glutamate/Leucine/Phenylalanine/Valine dehydrogenase (0.00909090909090909);PH domain associated with Beige/BEACH (0.718181818181818);	oxidoreductase activity (0.00909090909090909);protein binding (0.563636363636364);oxidation-reduction process (0.00909090909090909);cellular amino acid metabolic process (0.00909090909090909);
36358	Green_plants	no class	no class	no class	Glycosyl hydrolase family 47 (0.981818181818182);	mannosyl-oligosaccharide 1,2-alpha-mannosidase activity (0.981818181818182);membrane (0.981818181818182);calcium ion binding (0.981818181818182);
36359	Green_plants	no class	mesangio	no class	Histidine phosphatase superfamily (branch 2) (0.981818181818182);
36360	Green_plants	no class	no class	no class	Thiamin pyrophosphokinase, catalytic domain (0.781818181818182);Thiamin pyrophosphokinase, vitamin B1 binding domain (0.745454545454545);	ATP binding (0.781818181818182);thiamine binding (0.745454545454545);thiamine diphosphokinase activity (0.781818181818182);thiamine diphosphate biosynthetic process (0.918181818181818);
36361	Green_plants	no class	no class	no class
36362	Green_plants	no class	no class	no class	HepA-related protein (HARP) (0.00909090909090909);ABC transporter (0.00909090909090909);SNF2 family N-terminal domain (0.7);alpha/beta hydrolase fold (0.0272727272727273);Helicase conserved C-terminal domain (0.636363636363636);	ATP binding (0.709090909090909);ATPase activity (0.00909090909090909);
36363	Green_plants	no class	no class	no class	GNT-I family (1);	acetylglucosaminyltransferase activity (1);protein glycosylation (1);
36364	Green_plants	no class	no class	no class	Lipid-A-disaccharide synthetase (0.981818181818182);	lipid-A-disaccharide synthase activity (0.981818181818182);lipid A biosynthetic process (0.981818181818182);
36365	Green_plants	no class	no class	no class	ABC transporter transmembrane region (0.954545454545455);ABC transporter (0.963636363636364);	integral component of membrane (0.954545454545455);ATP binding (1);ATPase activity (0.963636363636364);ATPase activity, coupled to transmembrane movement of substances (0.954545454545455);transmembrane transport (0.954545454545455);
36366	Hordeum_vulgare	no class	no class	no class	PPR repeat (0.963636363636364);Pentatricopeptide repeat domain (0.0454545454545455);PPR repeat family (1);
36367	Land_plants	no class	no class	mesangio	OPT oligopeptide transporter protein (1);	transmembrane transport (1);
36368	Green_plants	shared	no class	no class	TCP-1/cpn60 chaperonin family (1);	ATP binding (1);
36369	Phragmoplastophytes	no class	no class	no class	Leucine Rich repeat (0.146788990825688);F-box domain (0.0642201834862385);Leucine Rich Repeat (0.036697247706422);F-box-like (0.412844036697248);	protein binding (0.559633027522936);
36370	Green_plants	no class	mesangio	no class	RNA recognition motif. (a.k.a. RRM, RBD, or RNP domain) (0.908256880733945);	nucleic acid binding (0.908256880733945);
36371	Green_plants	mesangio	mesangio	no class	Methyltransferase domain (0.00917431192660551);	methyltransferase activity (0.00917431192660551);metabolic process (0.00917431192660551);
36372	Land_plants	shared	shared	no class	Glycosyl transferase family 8 (1);	transferase activity, transferring glycosyl groups (1);
36373	Green_plants	no class	no class	no class	GDA1/CD39 (nucleoside phosphatase) family (1);	hydrolase activity (1);
36374	Green_plants	no class	no class	no class	Proteasome/cyclosome repeat (0.0275229357798165);Anaphase-promoting complex subunit 1 (0.321100917431193);	anaphase-promoting complex (0.321100917431193);
36375	Green_plants	no class	no class	no class	ABC1 family (0.678899082568807);
36376	Green_plants	no class	no class	no class	Phosphatidyl serine synthase (1);	phosphatidylserine biosynthetic process (1);
36377	Green_plants	shared	no class	shared	Ankyrin repeats (3 copies) (0.504587155963303);Zinc finger, C3HC4 type (RING finger) (0.651376146788991);Ankyrin repeats (many copies) (0.302752293577982);Ankyrin repeat (0.110091743119266);	protein binding (0.110091743119266);
36378	Green_plants	no class	no class	no class	tRNA pseudouridine synthase D (TruD) (0.935779816513762);	RNA binding (0.935779816513762);pseudouridine synthesis (0.935779816513762);RNA modification (0.935779816513762);pseudouridine synthase activity (0.935779816513762);
36379	Green_plants	no class	mesangio	no class
36380	Green_plants	shared	no class	shared	Pheophorbide a oxygenase (0.770642201834862);Rieske [2Fe-2S] domain (0.752293577981651);	2 iron, 2 sulfur cluster binding (0.752293577981651);oxidation-reduction process (0.944954128440367);oxidoreductase activity (0.752293577981651);chlorophyllide a oxygenase [overall] activity (0.770642201834862);
36381	Green_plants	shared	no class	shared	C-terminal, D2-small domain, of ClpB protein (0.614678899082569);AAA domain (Cdc48 subfamily) (0.761467889908257);	ATP binding (0.761467889908257);
36382	Green_plants	no class	no class	no class	Zinc knuckle (0.963302752293578);RNA recognition motif. (a.k.a. RRM, RBD, or RNP domain) (0.944954128440367);	zinc ion binding (0.963302752293578);nucleic acid binding (0.972477064220184);
36383	Green_plants	no class	no class	mesangio	Universal stress protein family (0.972477064220184);	response to stress (0.972477064220184);
36384	Green_plants	no class	no class	no class	AKAP7 2'5' RNA ligase-like domain (0.00917431192660551);Endoplasmic reticulum vesicle transporter (0.871559633027523);KH domain (0.00917431192660551);Endoplasmic Reticulum-Golgi Intermediate Compartment (ERGIC) (0.706422018348624);	RNA binding (0.00917431192660551);
36385	Ferns	fern without mesangio	no class	fern without mesangio	Zinc knuckle (0.284403669724771);Domain of unknown function (DUF4283) (0.201834862385321);	zinc ion binding (0.284403669724771);nucleic acid binding (0.284403669724771);
36386	Land_plants	fern without mesangio	fern without mesangio	no class	Histidine kinase-, DNA gyrase B-, and HSP90-like ATPase (0.559633027522936);MASE1 (0.743119266055046);His Kinase A (phospho-acceptor) domain (0.63302752293578);Response regulator receiver domain (0.477064220183486);	phosphorelay signal transduction system (0.477064220183486);signal transduction (0.63302752293578);phosphorelay sensor kinase activity (0.63302752293578);
36387	Seed_plants	no class	no class	no class	zinc-binding in reverse transcriptase (0.165137614678899);
36388	Green_plants	no class	no class	no class	Zinc finger, C3HC4 type (RING finger) (0.314814814814815);Zinc finger C-x8-C-x5-C-x3-H type (and similar) (0.0740740740740741);Ring finger domain (0.0185185185185185);Reverse transcriptase-like (0.425925925925926);IBR domain, a half RING-finger domain (0.925925925925926);	metal ion binding (0.37037037037037);
36389	Green_plants	fern	fern	no class	Ring finger domain (0.00925925925925926);Helicase conserved C-terminal domain (0.611111111111111);SNF2 family N-terminal domain (0.740740740740741);	ATP binding (0.740740740740741);
36390	Green_plants	no class	no class	no class	Pathogenesis-related protein Bet v I family (0.00925925925925926);F-box-like (0.259259259259259);	response to biotic stimulus (0.00925925925925926);protein binding (0.259259259259259);defense response (0.00925925925925926);
36391	Green_plants	no class	no class	no class	bZIP transcription factor (0.842592592592593);Basic region leucine zipper (0.00925925925925926);	DNA-binding transcription factor activity (0.851851851851852);regulation of transcription, DNA-templated (0.851851851851852);
36392	Green_plants	no class	no class	mesangio	Leucine Rich Repeat (0.111111111111111);Leucine rich repeat (0.944444444444444);Leucine Rich repeats (2 copies) (0.037037037037037);Leucine Rich repeat (0.0185185185185185);Cytochrome C oxidase copper chaperone (COX17) (0.00925925925925926);	mitochondrial intermembrane space (0.00925925925925926);protein binding (0.953703703703704);copper ion transport (0.00925925925925926);copper chaperone activity (0.00925925925925926);copper ion binding (0.00925925925925926);
36393	Green_plants	no class	no class	no class	Ion transport protein (0.611111111111111);KHA, dimerisation domain of potassium ion channel (0.583333333333333);Ankyrin repeats (3 copies) (0.861111111111111);Cyclic nucleotide-binding domain (0.833333333333333);Ankyrin repeats (many copies) (0.175925925925926);Ion channel (0.0925925925925926);Ankyrin repeat (0.00925925925925926);	ion transport (0.611111111111111);protein binding (0.00925925925925926);membrane (0.611111111111111);transmembrane transport (0.611111111111111);ion channel activity (0.611111111111111);
36394	Land_plants	mesangio	no class	mesangio	Protein of unknown function, DUF573 (0.75);	regulation of transcription, DNA-templated (0.75);
36395	Green_plants	shared	shared	no class	G-patch domain (0.00925925925925926);Glycosyl hydrolase family 79, N-terminal domain (0.962962962962963);Class-II DAHP synthetase family (0.00925925925925926);	aromatic amino acid family biosynthetic process (0.00925925925925926);nucleic acid binding (0.00925925925925926);membrane (0.962962962962963);hydrolase activity, acting on glycosyl bonds (0.962962962962963);3-deoxy-7-phosphoheptulonate synthase activity (0.00925925925925926);
36396	Green_plants	no class	no class	no class	Cofilin/tropomyosin-type actin-binding protein (1);	actin binding (1);intracellular (1);
36397	Green_plants	no class	no class	no class	Tetratricopeptide repeat (0.453703703703704);FKBP-type peptidyl-prolyl cis-trans isomerase (0.916666666666667);	protein binding (0.351851851851852);
36398	Green_plants	no class	no class	no class	PPR repeat (0.00925925925925926);NRDE-2, necessary for RNA interference (0.00925925925925926);PPR repeat family (0.00925925925925926);Protein kinase domain (0.962962962962963);	ATP binding (0.962962962962963);protein kinase activity (0.962962962962963);protein phosphorylation (0.962962962962963);
36399	Green_plants	mesangio	no class	mesangio	JAB1/Mov34/MPN/PAD-1 ubiquitin protease (0.722222222222222);USP8 dimerisation domain (0.472222222222222);	protein binding (0.722222222222222);
36400	Green_plants	no class	no class	no class	Retroviral aspartyl protease (0.00925925925925926);Reverse transcriptase (RNA-dependent DNA polymerase) (0.0185185185185185);RNA recognition motif. (a.k.a. RRM, RBD, or RNP domain) (0.935185185185185);Ataxin-2 C-terminal region (0.648148148148148);	nucleic acid binding (0.935185185185185);
36401	Land_plants	no class	no class	no class	Helix-loop-helix DNA-binding domain (0.796296296296296);PPR repeat (0.00925925925925926);	protein dimerization activity (0.796296296296296);
36402	Green_plants	shared	no class	shared	ARD/ARD' family (0.990740740740741);	oxidation-reduction process (0.990740740740741);acireductone dioxygenase [iron(II)-requiring] activity (0.990740740740741);
36403	Green_plants	no class	no class	no class	alpha/beta hydrolase fold (0.00925925925925926);Profilin (1);	hydrolase activity (0.00925925925925926);metabolic process (0.00925925925925926);
36404	Green_plants	no class	no class	no class	Nucleotidyltransferase domain (0.574074074074074);Protein phosphatase 2C (0.00925925925925926);Poly(A) polymerase predicted RNA binding domain (0.981481481481482);Reverse transcriptase (RNA-dependent DNA polymerase) (0.00925925925925926);Poly(A) polymerase central domain (0.935185185185185);	nucleotidyltransferase activity (0.574074074074074);RNA polyadenylation (1);catalytic activity (0.00925925925925926);polynucleotide adenylyltransferase activity (0.935185185185185);RNA binding (0.981481481481482);
36405	Green_plants	no class	no class	no class	Glycosyl transferase family 2 (0.0185185185185185);Zinc finger, C3HC4 type (RING finger) (0.00925925925925926);Glycosyltransferase family 92 (0.916666666666667);	metal ion binding (0.00925925925925926);
36406	Green_plants	no class	no class	no class	DNA-binding domain (0.0185185185185185);HAND (0.638888888888889);SLIDE (0.574074074074074);SNF2 family N-terminal domain (0.833333333333333);Helicase conserved C-terminal domain (0.731481481481482);	nucleus (0.574074074074074);nucleic acid binding (0.574074074074074);chromatin remodeling (0.574074074074074);ATP binding (0.990740740740741);hydrolase activity, acting on acid anhydrides, in phosphorus-containing anhydrides (0.574074074074074);ATP-dependent chromatin remodeling (0.638888888888889);DNA binding (0.0185185185185185);nucleosome binding (0.638888888888889);
36407	Green_plants	no class	no class	no class	Domain of unknown function (DUF3819) (0.607476635514019);CCR4-NOT transcription complex subunit 1 TTP binding domain (0.579439252336449);CCR4-NOT transcription complex subunit 1 CAF1-binding domain (0.635514018691589);CCR4-NOT transcription complex subunit 1 HEAT repeat (0.570093457943925);CCR4-Not complex component, Not1 (0.644859813084112);
36408	Green_plants	no class	no class	no class	CBS domain (0.925233644859813);PB1 domain (0.803738317757009);	protein binding (0.803738317757009);
36409	Green_plants	no class	no class	no class	V-type ATPase 116kDa subunit family (1);	proton transmembrane transporter activity (1);ATP hydrolysis coupled proton transport (1);proton-transporting V-type ATPase, V0 domain (1);
36410	Green_plants	no class	no class	no class	Helicase conserved C-terminal domain (0.775700934579439);DEAD/DEAH box helicase (0.841121495327103);Sec63 Brl domain (0.785046728971963);	ATP binding (0.841121495327103);nucleic acid binding (0.841121495327103);
36411	Land_plants	no class	no class	no class	Protein of unknown function, DUF617 (1);
36412	Phragmoplastophytes	fern without mesangio	fern without mesangio	no class	Myb/SANT-like DNA-binding domain (0.962616822429907);
36413	Green_plants	no class	no class	no class	CUE domain (0.514018691588785);DMRTA motif (0.00934579439252336);	protein binding (0.514018691588785);
36414	Green_plants	no class	no class	no class	Protein of unknown function (DUF3611) (0.00934579439252336);impB/mucB/samB family (0.0186915887850467);IMS family HHH motif (0.00934579439252336);Triose-phosphate Transporter family (0.953271028037383);	DNA repair (0.0186915887850467);
36415	Green_plants	no class	no class	no class	AAA domain (dynein-related subfamily) (0.691588785046729);	ATPase activity (0.691588785046729);ATP binding (0.691588785046729);
36416	Green_plants	shared	shared	no class	Caleosin related protein (1);
36417	Green_plants	no class	no class	no class	Ulp1 protease family, C-terminal catalytic domain (0.869158878504673);	proteolysis (0.869158878504673);cysteine-type peptidase activity (0.869158878504673);
36418	Green_plants	no class	no class	no class	Histidine phosphatase superfamily (branch 1) (0.785046728971963);
36419	Green_plants	no class	no class	no class	BAH domain (0.457943925233645);TFIIS helical bundle-like domain (0.757009345794392);	nucleus (0.757009345794392);chromatin binding (0.457943925233645);
36420	Chara_braunii	no class	no class	no class	Integrase core domain (0.0841121495327103);Reverse transcriptase (RNA-dependent DNA polymerase) (0.0373831775700935);	DNA integration (0.0841121495327103);
36421	Land_plants	no class	no class	no class	Reverse transcriptase (RNA-dependent DNA polymerase) (0.0280373831775701);
36422	Green_plants	no class	no class	no class	CorA-like Mg2+ transporter protein (0.150943396226415);	metal ion transmembrane transporter activity (0.150943396226415);transmembrane transport (0.150943396226415);metal ion transport (0.150943396226415);membrane (0.150943396226415);
36423	Phragmoplastophytes	no class	no class	no class	PB1 domain (0.0377358490566038);Reverse transcriptase (RNA-dependent DNA polymerase) (0.00943396226415094);Zinc knuckle (0.00943396226415094);Rad51 (0.00943396226415094);MULE transposase domain (0.632075471698113);Sister chromatid cohesion protein Dcc1 (0.00943396226415094);Low-density lipoprotein receptor domain class A (0.00943396226415094);DEK C terminal domain (0.0471698113207547);MuDR family…	nucleic acid binding (0.00943396226415094);Ctf18 RFC-like complex (0.00943396226415094);transferase activity, transferring acyl groups, acyl groups converted into alkyl on transfer (0.00943396226415094);zinc ion binding (0.292452830188679);protein binding (0.0471698113207547);mitotic sister chromatid cohesion (0.00943396226415094);
36424	Green_plants	no class	no class	no class	3' exoribonuclease family, domain 2 (0.566037735849057);S1 RNA binding domain (0.490566037735849);3' exoribonuclease family, domain 1 (0.783018867924528);ABC1 family (0.00943396226415094);KH domain (0.433962264150943);Peptidase M16C associated (0.00943396226415094);Protein of unknown function (DUF724) (0.00943396226415094);Polyribonucleotide nucleotidyltransferase, RNA binding domain (0.301886792…	RNA processing (0.30188679245283);proteolysis (0.00943396226415094);nucleic acid binding (0.490566037735849);RNA binding (0.575471698113208);
36425	Green_plants	no class	no class	no class	Transcription factor TFIIB repeat (0.707547169811321);Brf1-like TBP-binding domain (0.745283018867924);	TBP-class protein binding (0.707547169811321);
36426	Green_plants	no class	no class	no class	BTB/POZ domain (0.89622641509434);MATH domain (0.245283018867925);	protein binding (0.89622641509434);
36427	Green_plants	no class	no class	no class	DJ-1/PfpI family (1);
36428	Land_plants	no class	no class	no class	Hexon, adenovirus major coat protein, N-terminal domain (0.00943396226415094);Protein of unknown function (DUF707) (0.981132075471698);	viral capsid (0.00943396226415094);
36429	Green_plants	no class	no class	no class	Tetratricopeptide repeat (0.00943396226415094);Peptidase family C50 (0.518867924528302);	protein binding (0.00943396226415094);
36430	Green_plants	no class	no class	mesangio	D-isomer specific 2-hydroxyacid dehydrogenase, catalytic domain (0.60377358490566);D-isomer specific 2-hydroxyacid dehydrogenase, NAD binding domain (0.933962264150943);	oxidation-reduction process (0.990566037735849);oxidoreductase activity, acting on the CH-OH group of donors, NAD or NADP as acceptor (0.60377358490566);NAD binding (0.990566037735849);metabolic process (0.60377358490566);
36431	Green_plants	no class	no class	no class	Glycosyl hydrolases family 31 (0.943396226415094);Galactose mutarotase-like (0.679245283018868);N-terminal barrel of NtMGAM and CtMGAM, maltase-glucoamylase (0.754716981132076);	carbohydrate metabolic process (0.943396226415094);hydrolase activity, hydrolyzing O-glycosyl compounds (0.943396226415094);
36432	Vascular_plants	no class	no class	no class	Lipase (class 3) (0.575471698113208);	lipid metabolic process (0.575471698113208);
36433	Green_plants	shared	no class	no class	Survival protein SurE (0.820754716981132);	hydrolase activity (0.820754716981132);
36434	Green_plants	shared	shared	mesangio	Universal stress protein family (0.971698113207547);	response to stress (0.971698113207547);
36435	Green_plants	no class	no class	no class	Prephenate dehydratase (0.962264150943396);ACT domain (0.0188679245283019);	L-phenylalanine biosynthetic process (0.962264150943396);prephenate dehydratase activity (0.962264150943396);
36436	Green_plants	no class	no class	no class	Ubiquitin-activating enzyme active site (0.00943396226415094);Phosphoribulokinase / Uridine kinase family (0.783018867924528);CYTH domain (0.764150943396226);	metabolic process (0.783018867924528);ATP binding (0.783018867924528);kinase activity (0.783018867924528);
36437	Phragmoplastophytes	no class	no class	no class	Permease family (1);PPR repeat family (0.00943396226415094);PPR repeat (0.00943396226415094);	transmembrane transport (1);transmembrane transporter activity (1);membrane (1);
36438	Green_plants	shared	no class	shared	AMP-binding enzyme C-terminal domain (0.330188679245283);AMP-binding enzyme (1);	catalytic activity (1);metabolic process (1);
36439	Vascular_plants	no class	no class	no class	Kinesin motor domain (0.00943396226415094);ATPase family associated with various cellular activities (AAA) (0.943396226415094);	microtubule-based movement (0.00943396226415094);ATP binding (0.952830188679245);microtubule binding (0.00943396226415094);microtubule motor activity (0.00943396226415094);
36440	Green_plants	no class	no class	no class	IPT/TIG domain (0.00952380952380952);Glycosyltransferase family 29 (sialyltransferase) (0.857142857142857);	protein glycosylation (0.857142857142857);sialyltransferase activity (0.857142857142857);
36441	Green_plants	shared	shared	no class	Late embryogenesis abundant protein (0.761904761904762);
36442	Green_plants	no class	no class	no class	ENT domain (0.657142857142857);Lamin-B receptor of TUDOR domain (0.0857142857142857);
36443	Land_plants	no class	no class	no class	Domain of unknown function (DUF296) (0.980952380952381);
36444	Green_plants	no class	mesangio	no class	Ras family (1);	GTPase activity (1);GTP binding (1);
36445	Green_plants	no class	no class	no class	Ring finger domain (0.885714285714286);PA domain (0.857142857142857);RING-like zinc finger (0.019047619047619);NADH:flavin oxidoreductase / NADH oxidase family (0.019047619047619);	FMN binding (0.019047619047619);oxidoreductase activity (0.019047619047619);oxidation-reduction process (0.019047619047619);
36446	Green_plants	no class	no class	no class	Zinc finger, ZZ type (0.276190476190476);Peptidase family C78 (0.990476190476191);	zinc ion binding (0.276190476190476);
36447	Green_plants	no class	no class	no class	Anaphase-promoting complex subunit 4 WD40 domain (0.133333333333333);Synaptobrevin (0.104761904761905);WD domain, G-beta repeat (0.0285714285714286);	vesicle-mediated transport (0.104761904761905);integral component of membrane (0.104761904761905);protein binding (0.0285714285714286);
36448	Green_plants	no class	no class	no class	Integrase core domain (0.019047619047619);Reverse transcriptase (RNA-dependent DNA polymerase) (0.00952380952380952);Biotin carboxylase, N-terminal domain (0.704761904761905);Biotin carboxylase C-terminal domain (0.80952380952381);Biotin-requiring enzyme (0.361904761904762);Retroviral aspartyl protease (0.00952380952380952);Carbamoyl-phosphate synthase L chain, ATP binding domain (0.9142857142857…	ATP binding (0.914285714285714);DNA integration (0.019047619047619);
36449	Land_plants	shared	shared	no class	Purple acid Phosphatase, N-terminal domain (0.80952380952381);Iron/zinc purple acid phosphatase-like protein C (0.619047619047619);Calcineurin-like phosphoesterase (0.952380952380952);	hydrolase activity (0.952380952380952);acid phosphatase activity (0.80952380952381);metal ion binding (0.80952380952381);
36450	Green_plants	no class	no class	no class	Casein kinase II regulatory subunit (0.980952380952381);	protein kinase CK2 complex (0.980952380952381);protein kinase regulator activity (0.980952380952381);
36451	Green_plants	no class	no class	no class	Inosine-uridine preferring nucleoside hydrolase (1);
36452	Land_plants	no class	no class	no class
36453	Green_plants	no class	no class	no class	Leucine rich repeat N-terminal domain (0.00952380952380952);WSTF, HB1, Itc1p, MBD9 motif 1 (0.00952380952380952);CRAL/TRIO domain (0.847619047619048);Leucine rich repeat (0.00952380952380952);Williams-Beuren syndrome DDT (WSD), D-TOX E motif (0.00952380952380952);CRAL/TRIO, N-terminal domain (0.304761904761905);	protein binding (0.00952380952380952);
36454	Land_plants	no class	no class	no class	Myb-like DNA-binding domain (0.0285714285714286);D-mannose binding lectin (0.00952380952380952);
36455	Green_plants	no class	no class	no class	Domain of unknown function (DUF3452) (0.723809523809524);Retinoblastoma-associated protein B domain (0.780952380952381);Retinoblastoma-associated protein A domain (0.876190476190476);Rb C-terminal domain (0.371428571428571);Thioesterase superfamily (0.00952380952380952);	regulation of cell cycle (0.876190476190476);nucleus (0.876190476190476);
36456	Green_plants	no class	no class	no class	HPC2 and ubinuclein domain (0.752380952380952);Ubinuclein conserved middle domain (0.171428571428571);
36457	Green_plants	no class	no class	no class	CTP synthase N-terminus (0.8);Glutamine amidotransferase class-I (0.952380952380952);	pyrimidine nucleotide biosynthetic process (0.8);CTP synthase activity (0.8);
36458	Green_plants	no class	no class	no class	Myb/SANT-like DNA-binding domain (0.723809523809524);
36459	Euphyllophytes	fern without mesangio	fern without mesangio	no class	Endonuclease/Exonuclease/phosphatase family (0.123809523809524);
36460	Green_plants	no class	no class	no class	Transcription initiation factor TFIID component TAF4 family (0.788461538461538);RCD1-SRO-TAF4 (RST) plant domain (0.740384615384615);	DNA-templated transcription, initiation (0.788461538461538);transcription factor TFIID complex (0.788461538461538);
36461	Green_plants	no class	no class	no class	Triose-phosphate Transporter family (0.701923076923077);
36462	Green_plants	no class	no class	no class	Cid1 family poly A polymerase (0.317307692307692);Nucleotidyltransferase domain (0.730769230769231);	nucleotidyltransferase activity (0.730769230769231);
36463	Green_plants	no class	no class	no class	Intein splicing domain (0.00961538461538462);Ribonucleotide reductase, barrel domain (1);Ribonucleotide reductase, all-alpha domain (0.567307692307692);ATP cone domain (0.490384615384615);	ribonucleoside-diphosphate reductase activity, thioredoxin disulfide as acceptor (0.567307692307692);DNA replication (1);ATP binding (0.567307692307692);oxidation-reduction process (1);
36464	Land_plants	shared	no class	no class	Retinal pigment epithelial membrane protein (1);	oxidoreductase activity, acting on single donors with incorporation of molecular oxygen, incorporation of two atoms of oxygen (1);oxidation-reduction process (1);
36465	Green_plants	no class	no class	no class	TPR repeat (0.0769230769230769);PPR repeat (0.0288461538461538);Tetratricopeptide repeat (0.567307692307692);	protein binding (0.298076923076923);
36466	Land_plants	no class	mesangio	no class	Protein phosphatase 2C (0.990384615384615);Core histone H2A/H2B/H3/H4 (0.0192307692307692);	catalytic activity (0.990384615384615);nucleosome (0.0192307692307692);DNA binding (0.0192307692307692);
36467	Green_plants	no class	no class	no class	tRNAHis guanylyltransferase (0.951923076923077);Thg1 C terminal domain (0.903846153846154);	magnesium ion binding (0.951923076923077);tRNA modification (0.951923076923077);tRNA guanylyltransferase activity (0.951923076923077);
36468	Land_plants	no class	no class	no class	Probable lipid transfer (0.894230769230769);
36469	Green_plants	shared	no class	no class	Protein of unknown function (DUF1336) (0.663461538461538);START domain (0.567307692307692);	lipid binding (0.567307692307692);
36470	Green_plants	no class	no class	no class	Fms-interacting protein (0.00961538461538462);Regulator of Vps4 activity in the MVB pathway (0.894230769230769);	protein transport (0.894230769230769);
36471	Green_plants	no class	fern	no class	Gamma-glutamyltranspeptidase (1);
36472	Green_plants	no class	no class	no class	Rab3 GTPase-activating protein catalytic subunit (0.730769230769231);BSD domain (0.355769230769231);	GTPase activator activity (0.730769230769231);
36473	Land_plants	no class	no class	no class
36474	Green_plants	no class	no class	fern
36475	Phragmoplastophytes	no class	no class	no class	F-box-like (0.00961538461538462);F-box domain (0.692307692307692);Kelch motif (0.980769230769231);	protein binding (0.980769230769231);
36476	Green_plants	shared	no class	shared	CCT motif (0.721153846153846);B-box zinc finger (0.769230769230769);	protein binding (0.721153846153846);zinc ion binding (0.769230769230769);intracellular (0.769230769230769);
36477	Green_plants	no class	no class	no class	S-adenosylmethionine synthetase, central domain (0.961538461538462);S-adenosylmethionine synthetase, C-terminal domain (0.865384615384615);S-adenosylmethionine synthetase, N-terminal domain (0.855769230769231);	S-adenosylmethionine biosynthetic process (1);methionine adenosyltransferase activity (1);
36478	Green_plants	no class	no class	no class	FGGY family of carbohydrate kinases, N-terminal domain (0.326923076923077);FGGY family of carbohydrate kinases, C-terminal domain (0.913461538461538);	carbohydrate metabolic process (0.980769230769231);phosphotransferase activity, alcohol group as acceptor (0.980769230769231);
36479	Green_plants	no class	no class	no class	Homeobox domain (0.913461538461538);	DNA binding (0.913461538461538);
36480	Green_plants	shared	no class	shared	Interferon-related developmental regulator (IFRD) (0.00961538461538462);HEAT-like repeat (0.0769230769230769);Family of unknown function (DUF577) (0.00961538461538462);HEAT repeats (0.451923076923077);HEAT repeat (0.451923076923077);Importin-beta N-terminal domain (0.0192307692307692);	intracellular protein transport (0.0192307692307692);Ran GTPase binding (0.0192307692307692);protein binding (0.451923076923077);
36481	Polypodium_vulgare	no class	no class	no class	OB-fold nucleic acid binding domain (0.0865384615384615);	nucleic acid binding (0.0865384615384615);
36482	Green_plants	no class	no class	no class	mTERF (0.524271844660194);	double-stranded DNA binding (0.524271844660194);regulation of transcription, DNA-templated (0.524271844660194);
36483	Green_plants	no class	no class	no class	YABBY protein (1);	multicellular organism development (1);
36484	Green_plants	no class	fern	no class	Protein of unknown function (DUF1191) (0.990291262135922);
36485	Green_plants	no class	no class	no class	2OG-Fe(II) oxygenase superfamily (0.990291262135922);	oxidation-reduction process (0.990291262135922);oxidoreductase activity (0.990291262135922);
36486	Green_plants	no class	no class	no class	Dynamin central region (0.339805825242718);Dynamin family (0.339805825242718);Dynamin GTPase effector domain (0.203883495145631);TatD related DNase (0.563106796116505);	GTPase activity (0.203883495145631);hydrolase activity, acting on ester bonds (0.563106796116505);GTP binding (0.339805825242718);
36487	Green_plants	no class	no class	no class	Protein of unknown function (DUF3537) (0.00970873786407767);
36488	Green_plants	no class	no class	no class	Transcription factor/nuclear export subunit protein 2 (0.912621359223301);THO complex subunit 2 N-terminus (0.524271844660194);ANTH domain (0.00970873786407767);Transcription- and export-related complex subunit (0.660194174757282);	phospholipid binding (0.00970873786407767);
36489	Green_plants	no class	mesangio	no class	IQ calmodulin-binding motif (0.0388349514563107);	protein binding (0.0388349514563107);
36490	Green_plants	no class	no class	no class	Chromo (CHRromatin Organisation MOdifier) domain (0.58252427184466);C-5 cytosine-specific DNA methylase (0.766990291262136);BAH domain (0.514563106796116);	chromatin binding (0.514563106796116);methyltransferase activity (0.766990291262136);
36491	Land_plants	no class	no class	no class	Transcription factor BRX N-terminal domain (0.466019417475728);Transcription factor regulating root and shoot growth via Pin3 (0.980582524271845);Unstructured region between BRX_N and BRX domain (0.00970873786407767);
36492	Green_plants	mesangio	no class	mesangio	CASC3/Barentsz eIF4AIII binding (0.70873786407767);
36493	Green_plants	no class	no class	fern	Ubiquitin-conjugating enzyme (0.00970873786407767);twin BRCT domain (0.58252427184466);BRCT domain, a BRCA1 C-terminus domain (0.00970873786407767);
36494	Green_plants	shared	no class	shared	Pyridine nucleotide-disulphide oxidoreductase (0.970873786407767);	oxidoreductase activity (0.970873786407767);oxidation-reduction process (0.970873786407767);
36495	Green_plants	shared	no class	no class
36496	Land_plants	no class	no class	no class	PPR repeat (0.728155339805825);Pentatricopeptide repeat domain (0.563106796116505);PPR repeat family (0.388349514563107);Pentacotripeptide-repeat region of PRORP (0.16504854368932);
36497	Green_plants	no class	no class	no class	Transcription factor DP (0.825242718446602);E2F/DP family winged-helix DNA-binding domain (0.679611650485437);	regulation of transcription, DNA-templated (0.679611650485437);transcription factor complex (0.679611650485437);DNA-binding transcription factor activity (0.679611650485437);
36498	Green_plants	no class	no class	no class	Protein-L-isoaspartate(D-aspartate) O-methyltransferase (PCMT) (0.951456310679612);
36499	Green_plants	no class	no class	no class	RNA dependent RNA polymerase (0.970873786407767);	RNA-directed 5'-3' RNA polymerase activity (0.970873786407767);
36500	Green_plants	no class	no class	no class	Stress responsive A/B Barrel Domain (0.766990291262136);
36501	Green_plants	mesangio	mesangio	no class	Protein of unknown function (DUF1296) (0.00970873786407767);Cytidine and deoxycytidylate deaminase zinc-binding region (0.87378640776699);
36502	Green_plants	no class	no class	no class	Shikimate / quinate 5-dehydrogenase (0.495145631067961);Type I 3-dehydroquinase (0.87378640776699);Shikimate dehydrogenase substrate binding domain (0.932038834951456);	3-dehydroquinate dehydratase activity (0.87378640776699);oxidation-reduction process (0.932038834951456);shikimate 3-dehydrogenase (NADP+) activity (0.932038834951456);
36503	Green_plants	no class	no class	no class	Trypsin (0.135922330097087);Reverse transcriptase (RNA-dependent DNA polymerase) (0.00970873786407767);SEN1 N terminal (0.0194174757281553);Integrase core domain (0.0194174757281553);SAM domain (Sterile alpha motif) (0.00970873786407767);WD domain, G-beta repeat (0.12621359223301);Retroviral aspartyl protease (0.0194174757281553);	proteolysis (0.135922330097087);protein binding (0.12621359223301);serine-type endopeptidase activity (0.135922330097087);DNA integration (0.0194174757281553);
36504	Hordeum_vulgare	no class	no class	no class	NB-ARC domain (0.87378640776699);Leucine rich repeat (0.155339805825243);	protein binding (0.155339805825243);ADP binding (0.87378640776699);
36505	Green_plants	no class	no class	no class	Protein of unknown function (DUF1084) (1);
36506	Green_plants	no class	no class	no class	Domain of unknown function (DUF1981) (0.656862745098039);Guanine nucleotide exchange factor in Golgi transport N-terminal (0.480392156862745);C-terminal region of Mon2 protein (0.833333333333333);Dimerisation and cyclophilin-binding domain of Mon2 (0.372549019607843);
36507	Green_plants	no class	no class	no class	UBA-like domain (0.274509803921569);Cullin binding (0.92156862745098);
36508	Green_plants	no class	no class	no class	Ankyrin repeats (many copies) (0.470588235294118);Ankyrin repeat (0.176470588235294);Ankyrin repeats (3 copies) (0.813725490196078);	protein binding (0.176470588235294);
36509	Green_plants	no class	no class	no class	Putative zinc finger in N-recognin (UBR box) (0.627450980392157);	zinc ion binding (0.627450980392157);
36510	Green_plants	no class	no class	fern	TLD (0.754901960784314);
36511	Green_plants	no class	no class	no class	Zinc knuckle (0.0294117647058824);KH domain (0.92156862745098);RNA recognition motif. (a.k.a. RRM, RBD, or RNP domain) (0.754901960784314);Splicing factor 1 helix-hairpin domain (0.882352941176471);	zinc ion binding (0.0294117647058824);RNA binding (0.92156862745098);nucleic acid binding (0.754901960784314);
36512	Green_plants	no class	no class	no class	Triose-phosphate Transporter family (0.970588235294118);
36513	Land_plants	mesangio	no class	no class	Beta-eliminating lyase (0.970588235294118);	cellular amino acid metabolic process (0.970588235294118);lyase activity (0.970588235294118);
36514	Green_plants	no class	no class	no class	ATP synthase regulation protein NCA2 (0.598039215686274);
36515	Green_plants	no class	no class	no class	U-box domain (0.186274509803922);WD domain, G-beta repeat (0.323529411764706);	ubiquitin-protein transferase activity (0.186274509803922);protein binding (0.323529411764706);protein ubiquitination (0.186274509803922);
36516	Green_plants	no class	no class	no class	XPG N-terminal domain (0.715686274509804);XPG I-region (0.813725490196078);	nuclease activity (0.882352941176471);DNA repair (0.715686274509804);
36517	Green_plants	no class	no class	no class	rRNA-processing arch domain (0.794117647058823);Helicase conserved C-terminal domain (0.666666666666667);DEAD/DEAH box helicase (0.715686274509804);DSHCT (NUC185) domain (0.568627450980392);	nucleic acid binding (0.715686274509804);ATP binding (0.715686274509804);
36518	Green_plants	no class	no class	no class	LETM1-like protein (0.852941176470588);EF-hand domain pair (0.117647058823529);	calcium ion binding (0.117647058823529);
36519	Seed_plants	no class	no class	no class	Lethal giant larvae(Lgl) like, C-terminal (0.225490196078431);
36520	Green_plants	no class	no class	no class	Plus-3 domain (0.00980392156862745);Serine carboxypeptidase S28 (0.00980392156862745);Hsp70 protein (0.46078431372549);	proteolysis (0.00980392156862745);serine-type peptidase activity (0.00980392156862745);DNA binding (0.00980392156862745);
36521	Green_plants	no class	no class	no class	CTD kinase subunit gamma CTK3 (0.0396039603960396);RNA polymerase II-binding domain. (0.554455445544555);PWWP domain (0.584158415841584);
36522	Green_plants	no class	no class	no class	Breast carcinoma amplified sequence 3 (0.99009900990099);WD domain, G-beta repeat (0.0297029702970297);	protein binding (0.0297029702970297);
36523	Green_plants	shared	no class	no class	Skp1 family, tetramerisation domain (0.96039603960396);Skp1 family, dimerisation domain (0.871287128712871);	ubiquitin-dependent protein catabolic process (1);
36524	Green_plants	no class	no class	no class	haloacid dehalogenase-like hydrolase (0.178217821782178);Phospholipid-translocating P-type ATPase C-terminal (0.455445544554455);Cation transport ATPase (P-type) (0.613861386138614);E1-E2 ATPase (0.564356435643564);Phospholipid-translocating ATPase N-terminal (0.495049504950495);
36525	Green_plants	no class	no class	no class	Ubiquitin family (0.861386138613861);	protein binding (0.861386138613861);
36526	Green_plants	no class	no class	no class	FtsZ family, C-terminal domain (0.900990099009901);Tubulin/FtsZ family, GTPase domain (0.920792079207921);Thaumatin family (0.0099009900990099);	GTPase activity (0.920792079207921);
36527	Land_plants	no class	no class	no class	F-box associated domain (0.0297029702970297);F-box domain (0.534653465346535);F-box-like (0.0198019801980198);F-box associated (0.0198019801980198);	protein binding (0.554455445544555);
36528	Green_plants	shared	no class	no class	Protein kinase domain (0.920792079207921);PAS domain (0.861386138613861);	protein kinase activity (0.920792079207921);protein phosphorylation (0.920792079207921);ATP binding (0.920792079207921);
36529	Green_plants	no class	no class	no class	Peptidase C13 family (0.831683168316832);	peptidase activity (0.831683168316832);proteolysis (0.831683168316832);
36530	Green_plants	no class	no class	no class	PRA1 family protein (1);
36531	Green_plants	no class	no class	no class	S-layer homology domain (0.138613861386139);
36532	Land_plants	no class	no class	no class	VQ motif (0.871287128712871);
36533	Green_plants	shared	no class	no class	Homeobox domain (0.0198019801980198);Thioredoxin (0.99009900990099);	DNA binding (0.0198019801980198);cell redox homeostasis (0.99009900990099);
36534	Green_plants	no class	no class	no class	OST3 / OST6 family, transporter family (0.0396039603960396);Erv1 / Alr family (0.861386138613861);Thioredoxin (0.534653465346535);	thiol oxidase activity (0.861386138613861);cell redox homeostasis (0.534653465346535);oxidation-reduction process (0.861386138613861);
36535	Green_plants	no class	no class	no class	HEAT repeat (0.0693069306930693);HEAT repeats (0.227722772277228);HEAT-like repeat (0.118811881188119);Domain of unknown function (DUF3554) (0.0099009900990099);	protein binding (0.0693069306930693);
36536	Green_plants	no class	no class	no class	Queuine tRNA-ribosyltransferase (0.99009900990099);	tRNA modification (0.99009900990099);transferase activity, transferring pentosyl groups (0.99009900990099);
36537	Green_plants	no class	no class	no class	GAG-polyprotein viral zinc-finger (0.0099009900990099);Bromodomain (0.0198019801980198);Zinc knuckle (0.326732673267327);GRF zinc finger (0.316831683168317);	nucleic acid binding (0.326732673267327);zinc ion binding (0.386138613861386);protein binding (0.0198019801980198);
36538	Green_plants	no class	no class	no class	Domain of unknown function (DUF4210) (0.475247524752475);Chromosome segregation during meiosis (0.584158415841584);
36539	Green_plants	no class	no class	no class	Afadin- and alpha -actinin-Binding (0.811881188118812);
36540	Green_plants	shared	no class	shared	ATPase family associated with various cellular activities (AAA) (0.98019801980198);Reverse transcriptase (RNA-dependent DNA polymerase) (0.0099009900990099);Peptidase family M41 (0.930693069306931);	proteolysis (0.930693069306931);ATP binding (1);metalloendopeptidase activity (0.930693069306931);
36541	Green_plants	no class	no class	no class	Phosphofructokinase (0.99009900990099);	glycolytic process (0.99009900990099);6-phosphofructokinase activity (0.99009900990099);
36542	Green_plants	no class	no class	no class	IBR domain, a half RING-finger domain (0.0099009900990099);Leishmanolysin (0.0099009900990099);	metalloendopeptidase activity (0.0099009900990099);cell adhesion (0.0099009900990099);proteolysis (0.0099009900990099);membrane (0.0099009900990099);
36543	Phragmoplastophytes	no class	no class	no class	Protein tyrosine kinase (0.0099009900990099);Aminopeptidase I zinc metalloprotease (M18) (0.0099009900990099);Zinc knuckle (0.0099009900990099);DDE superfamily endonuclease (0.0099009900990099);	zinc ion binding (0.0198019801980198);nucleic acid binding (0.0099009900990099);protein phosphorylation (0.0099009900990099);aminopeptidase activity (0.0099009900990099);proteolysis (0.0099009900990099);protein kinase activity (0.0099009900990099);
36544	Land_plants	fern	no class	fern	Protein tyrosine kinase (0.24);Leucine Rich repeats (2 copies) (0.2);Leucine Rich repeat (0.01);Carbohydrate-binding protein of the ER (0.2);Protein kinase domain (0.05);Leucine Rich Repeat (0.06);Leucine rich repeat (0.21);	protein phosphorylation (0.29);protein kinase activity (0.29);ATP binding (0.05);protein binding (0.28);
36545	Green_plants	no class	no class	no class	Protein kinase domain (0.02);PTHB1 C-terminus (0.01);Protein of unknown function (DUF3755) (0.75);	protein phosphorylation (0.02);protein kinase activity (0.02);ATP binding (0.02);
36546	Green_plants	no class	no class	no class	C2 domain (0.62);Synaptotagmin-like mitochondrial-lipid-binding domain (0.01);Myristoyl-CoA:protein N-myristoyltransferase, C-terminal domain (0.01);	glycylpeptide N-tetradecanoyltransferase activity (0.01);
36547	Vascular_plants	no class	no class	mesangio	Transferase family (0.99);	transferase activity, transferring acyl groups other than amino-acyl groups (0.99);
36548	Land_plants	no class	no class	no class	Leucine rich repeat N-terminal domain (0.02);Protein kinase domain (0.1);Leucine Rich Repeat (0.12);Leucine rich repeat (0.81);Protein tyrosine kinase (0.78);Leucine Rich repeats (2 copies) (0.02);Leucine Rich repeat (0.01);	protein phosphorylation (0.88);protein kinase activity (0.88);ATP binding (0.1);protein binding (0.84);
36549	Green_plants	no class	no class	no class	Tetratricopeptide repeat (0.72);Glycosyl transferase family 41 (0.77);TPR repeat (0.64);	protein binding (0.69);
36550	Green_plants	no class	no class	no class	short chain dehydrogenase (0.42);Enoyl-(Acyl carrier protein) reductase (0.59);
36551	Land_plants	no class	no class	no class	Protein of unknown function, DUF538 (1);
36552	Green_plants	mesangio	no class	no class	Histone deacetylase domain (0.77);
36553	Green_plants	shared	no class	no class	Cofilin/tropomyosin-type actin-binding protein (0.01);Triosephosphate isomerase (0.95);Protein of unknown function (DUF 659) (0.01);	intracellular (0.01);metabolic process (0.95);triose-phosphate isomerase activity (0.95);actin binding (0.01);
36554	Green_plants	no class	no class	no class	Tyrosine phosphatase family (1);Myb/SANT-like DNA-binding domain (0.02);
36555	Green_plants	no class	no class	no class	Basic region leucine zipper (0.04);bZIP transcription factor (0.92);	DNA-binding transcription factor activity (0.96);regulation of transcription, DNA-templated (0.96);
36556	Green_plants	no class	no class	no class	RNA recognition motif. (a.k.a. RRM, RBD, or RNP domain) (1);	nucleic acid binding (1);
36557	Green_plants	no class	no class	no class	Structure-specific recognition protein (SSRP1) (0.56);POB3-like N-terminal PH domain (0.51);Histone chaperone Rttp106-like (0.72);HMG (high mobility group) box (0.65);
36558	Green_plants	shared	no class	no class	Chalcone isomerase-like (0.07);Chalcone-flavanone isomerase (0.06);Chalcone isomerase like (0.56);	intramolecular lyase activity (0.69);
36559	Land_plants	no class	no class	no class	Protein kinase domain (0.86);S-locus glycoprotein domain (0.97);PAN-like domain (0.95);Domain of unknown function (DUF3403) (0.01);Protein tyrosine kinase (0.03);D-mannose binding lectin (0.71);	protein phosphorylation (0.88);protein serine/threonine kinase activity (0.01);protein kinase activity (0.88);ATP binding (0.86);recognition of pollen (0.97);
36560	Green_plants	no class	no class	fern	ATP-NAD kinase (0.94);	metabolic process (0.94);NADP biosynthetic process (0.94);NAD+ kinase activity (0.94);
36561	Green_plants	shared	no class	shared	Diacylglycerol kinase catalytic domain (0.78);	kinase activity (0.78);
36562	Green_plants	no class	no class	no class	impB/mucB/samB family C-terminal domain (0.77);impB/mucB/samB family (0.68);IMS family HHH motif (0.22);	DNA repair (0.9);damaged DNA binding (0.77);
36563	Green_plants	no class	no class	no class	PH domain (0.63);Leucine-zipper of ternary complex factor MIP1 (0.77);RhoGAP domain (0.88);	signal transduction (0.88);
36564	Phragmoplastophytes	no class	no class	no class	Putative zinc finger in N-recognin (UBR box) (0.01);Arabidopsis broad-spectrum mildew resistance protein RPW8 (0.44);LIM domain (0.01);Leucine Rich Repeat (0.05);NB-ARC domain (0.85);Leucine rich repeat (0.03);Protein DA1 (0.01);	ADP binding (0.85);zinc ion binding (0.01);protein binding (0.08);
36565	Green_plants	no class	mesangio	no class	Ankyrin repeats (many copies) (0.22);Ankyrin repeat (0.03);Ankyrin repeats (3 copies) (0.71);DHHC palmitoyltransferase (0.66);	protein binding (0.03);
36566	Green_plants	shared	shared	no class	Zinc-binding dehydrogenase (0.01);Myb-like DNA-binding domain (0.69);	oxidation-reduction process (0.01);
36567	Green_plants	shared	no class	shared	Transketolase, C-terminal domain (0.7);Transketolase, pyrimidine binding domain (0.93);1-deoxy-D-xylulose-5-phosphate synthase (0.77);	1-deoxy-D-xylulose-5-phosphate synthase activity (0.77);terpenoid biosynthetic process (0.77);
36568	Green_plants	no class	no class	no class	PPR repeat (0.01);Basic leucine-zipper C terminal (0.39);PPR repeat family (0.01);bZIP transcription factor (0.72);	regulation of transcription, DNA-templated (0.72);DNA-binding transcription factor activity (0.72);
36569	Angiosperms	no class	no class	no class	Domain of unknown function (0.99);
36570	Green_plants	no class	no class	no class	Dirigent-like protein (0.02);SSXT protein (N-terminal region) (0.84);	transcription coactivator activity (0.84);
36571	Green_plants	no class	no class	no class	Ferroportin1 (FPN1) (1);	iron ion transmembrane transporter activity (1);integral component of membrane (1);iron ion transmembrane transport (1);
36572	Green_plants	no class	no class	no class	pfkB family carbohydrate kinase (0.94);
36573	Green_plants	no class	no class	no class	Protein kinase domain (0.82);	protein kinase activity (0.82);protein phosphorylation (0.82);ATP binding (0.82);
36574	Green_plants	no class	no class	no class	Hsp70 protein (0.01);Sugar (and other) transporter (0.94);	integral component of membrane (0.94);transmembrane transport (0.94);transmembrane transporter activity (0.94);
36575	Green_plants	no class	no class	no class	Protein kinase domain (0.64);	protein phosphorylation (0.64);protein kinase activity (0.64);ATP binding (0.64);
36576	Green_plants	no class	no class	no class	NLI interacting factor-like phosphatase (0.696969696969697);Double-stranded RNA binding motif (0.545454545454545);
36577	Green_plants	no class	no class	no class	SecY translocase (0.95959595959596);Plug domain of Sec61p (0.555555555555556);	membrane (0.95959595959596);protein transport (0.95959595959596);
36578	Green_plants	no class	no class	no class	NADPH-dependent FMN reductase (0.95959595959596);	oxidoreductase activity (0.95959595959596);
36579	Green_plants	no class	no class	no class	Protein kinase domain (1);	protein kinase activity (1);protein phosphorylation (1);ATP binding (1);
36580	Green_plants	no class	no class	no class	Fatty acid hydroxylase superfamily (0.545454545454545);	lipid biosynthetic process (0.545454545454545);oxidation-reduction process (0.545454545454545);oxidoreductase activity (0.545454545454545);iron ion binding (0.545454545454545);
36581	Land_plants	no class	mesangio	no class	Leucine-zipper of ternary complex factor MIP1 (0.777777777777778);Protein of unknown function, DUF547 (0.878787878787879);
36582	Green_plants	no class	no class	mesangio	50S ribosome-binding GTPase (0.0101010101010101);	GTP binding (0.0101010101010101);
36583	Green_plants	no class	no class	no class	SIT4 phosphatase-associated protein (0.898989898989899);
36584	Green_plants	no class	no class	no class	HEAT repeat (0.121212121212121);Domain of unknown function (DUF4042) (0.646464646464647);	protein binding (0.121212121212121);
36585	Phragmoplastophytes	no class	no class	no class	Oleosin (0.929292929292929);	integral component of membrane (0.929292929292929);monolayer-surrounded lipid storage body (0.929292929292929);
36586	Green_plants	no class	no class	no class	Fatty acid desaturase (0.838383838383838);Domain of unknown function (DUF3474) (0.646464646464647);	oxidation-reduction process (0.646464646464647);oxidoreductase activity, acting on paired donors, with oxidation of a pair of donors resulting in the reduction of molecular oxygen to two molecules of water (0.646464646464647);lipid metabolic process (0.838383838383838);
36587	Green_plants	no class	no class	no class	Protein of unknown function (DUF1296) (0.595959595959596);RNA recognition motif. (a.k.a. RRM, RBD, or RNP domain) (0.0101010101010101);	nucleic acid binding (0.0101010101010101);
36588	Green_plants	no class	no class	no class	Zinc finger, C3HC4 type (RING finger) (0.303030303030303);RING-type zinc-finger (0.0101010101010101);Ring finger domain (0.0101010101010101);Glycosyl-hydrolase family 116, catalytic region (0.0101010101010101);	metal ion binding (0.303030303030303);hydrolase activity, hydrolyzing O-glycosyl compounds (0.0101010101010101);
36589	Green_plants	no class	no class	no class	RimM N-terminal domain (0.282828282828283);UTP--glucose-1-phosphate uridylyltransferase (0.666666666666667);PRC-barrel domain (0.272727272727273);	metabolic process (0.666666666666667);rRNA processing (0.282828282828283);uridylyltransferase activity (0.666666666666667);
36590	Land_plants	no class	no class	no class	GDP-mannose 4,6 dehydratase (0.0606060606060606);NAD dependent epimerase/dehydratase family (0.454545454545455);3-beta hydroxysteroid dehydrogenase/isomerase family (0.202020202020202);Male sterility protein (0.0101010101010101);NAD(P)H-binding (0.171717171717172);	oxidoreductase activity, acting on the CH-OH group of donors, NAD or NADP as acceptor (0.202020202020202);catalytic activity (0.454545454545455);coenzyme binding (0.454545454545455);oxidation-reduction process (0.202020202020202);steroid biosynthetic process (0.202020202020202);3-beta-hydroxy-delta5-steroid dehydrogenase activity (0.202020202020202);
36591	Land_plants	no class	no class	no class	Helix-loop-helix DNA-binding domain (0.838383838383838);	protein dimerization activity (0.838383838383838);
36592	Green_plants	no class	no class	no class	ATPase family associated with various cellular activities (AAA) (0.191919191919192);PHD-finger (0.0101010101010101);Rad17 cell cycle checkpoint protein (0.232323232323232);	ATP binding (0.191919191919192);
36593	Green_plants	no class	no class	no class	Acyl-coenzyme A oxidase N-terminal (0.787878787878788);Acyl-CoA dehydrogenase, middle domain (0.777777777777778);Acyl-CoA dehydrogenase, C-terminal domain (0.0505050505050505);Acyl-CoA oxidase (0.575757575757576);	acyl-CoA oxidase activity (0.575757575757576);oxidation-reduction process (0.808080808080808);oxidoreductase activity, acting on the CH-CH group of donors (0.808080808080808);fatty acid beta-oxidation (0.575757575757576);peroxisome (0.575757575757576);
36594	Phragmoplastophytes	no class	no class	no class	Protein kinase domain (0.393939393939394);Protein tyrosine kinase (0.595959595959596);	protein phosphorylation (0.98989898989899);protein kinase activity (0.98989898989899);ATP binding (0.393939393939394);
36595	Green_plants	no class	no class	no class	RNA recognition motif. (a.k.a. RRM, RBD, or RNP domain) (0.828282828282828);Reverse transcriptase (RNA-dependent DNA polymerase) (0.0101010101010101);Zinc finger C-x8-C-x5-C-x3-H type (and similar) (0.676767676767677);zinc finger of C3HC4-type, RING (0.0101010101010101);OST-HTH/LOTUS domain (0.757575757575758);Zinc finger, C3HC4 type (RING finger) (0.0808080808080808);	metal ion binding (0.696969696969697);nucleic acid binding (0.828282828282828);
36596	Green_plants	no class	no class	no class	50S ribosome-binding GTPase (0.0101010101010101);Guanylate-binding protein, N-terminal domain (0.111111111111111);Root hair defective 3 GTP-binding protein (RHD3) (0.0202020202020202);von Willebrand factor type A domain (0.292929292929293);	GTPase activity (0.111111111111111);GTP binding (0.121212121212121);
36597	Green_plants	no class	no class	no class	PHD-finger (0.0101010101010101);Aspartyl protease (0.0101010101010101);gag-polyprotein putative aspartyl protease (0.0101010101010101);C-5 cytosine-specific DNA methylase (0.343434343434343);Reverse transcriptase (RNA-dependent DNA polymerase) (0.0202020202020202);	methyltransferase activity (0.343434343434343);
36598	Polypodium_vulgare	no class	no class	no class	Domain of unknown function (DUF4283) (0.292929292929293);
36599	Green_plants	shared	no class	no class	Starch binding domain (0.938775510204082);	starch binding (0.938775510204082);
36600	Green_plants	no class	no class	no class	Helicase conserved C-terminal domain (0.836734693877551);Type III restriction enzyme, res subunit (0.76530612244898);ERCC3/RAD25/XPB C-terminal helicase (0.76530612244898);	ATP binding (0.76530612244898);DNA binding (0.76530612244898);hydrolase activity (0.76530612244898);
36601	Green_plants	no class	no class	no class	Transcription factor IIA, alpha/beta subunit (0.86734693877551);	transcription factor TFIIA complex (0.86734693877551);transcription initiation from RNA polymerase II promoter (0.86734693877551);
36602	Green_plants	no class	no class	no class	Nucleotidyltransferase domain (0.275510204081633);	nucleotidyltransferase activity (0.275510204081633);
36603	Green_plants	no class	no class	no class	PAS domain (0.918367346938776);
36604	Green_plants	no class	no class	no class	AMP-binding enzyme C-terminal domain (0.142857142857143);Acetyl-coenzyme A synthetase N-terminus (0.193877551020408);AMP-binding enzyme (0.948979591836735);	catalytic activity (0.948979591836735);metabolic process (0.948979591836735);
36605	Land_plants	no class	no class	no class	U-box domain (0.775510204081633);Armadillo/beta-catenin-like repeat (0.275510204081633);	protein ubiquitination (0.775510204081633);protein binding (0.275510204081633);ubiquitin-protein transferase activity (0.775510204081633);
36606	Green_plants	no class	no class	no class	Ubiquitin family (0.193877551020408);Phosphatidylinositol 3- and 4-kinase (0.959183673469388);Reversibly glycosylated polypeptide (0.0102040816326531);Methyltransferase domain (0.0102040816326531);	protein binding (0.193877551020408);
36607	Green_plants	shared	no class	no class	Haspin like kinase domain (0.0306122448979592);Protein kinase domain (1);	ATP binding (1);protein kinase activity (1);protein phosphorylation (1);
36608	Phragmoplastophytes	no class	no class	no class	RHO protein GDP dissociation inhibitor (1);	Rho GDP-dissociation inhibitor activity (1);cytoplasm (1);
36609	Green_plants	no class	no class	no class	BNR repeat-like domain (0.785714285714286);
36610	Green_plants	no class	no class	no class	tRNA synthetases class I (I, L, M and V) (1);Anticodon-binding domain of tRNA (0.76530612244898);Valyl tRNA synthetase tRNA binding arm (0.326530612244898);	valine-tRNA ligase activity (0.326530612244898);tRNA aminoacylation for protein translation (1);valyl-tRNA aminoacylation (0.326530612244898);cytoplasm (0.326530612244898);ATP binding (1);aminoacyl-tRNA ligase activity (1);nucleotide binding (1);
36611	Green_plants	no class	mesangio	no class	Glycosyltransferase family 20 (0.877551020408163);Trehalose-phosphatase (0.714285714285714);	catalytic activity (1);trehalose biosynthetic process (1);
36612	Green_plants	no class	no class	no class	Adenosine-deaminase (editase) domain (0.948979591836735);	RNA processing (0.948979591836735);adenosine deaminase activity (0.948979591836735);RNA binding (0.948979591836735);
36613	Land_plants	no class	no class	no class	Leucine Rich repeats (2 copies) (0.0306122448979592);Leucine rich repeat (0.0102040816326531);Leucine Rich Repeat (0.0918367346938776);	protein binding (0.0918367346938776);
36614	Land_plants	no class	no class	no class	Helix-loop-helix DNA-binding domain (0.0412371134020619);	protein dimerization activity (0.0412371134020619);
36615	Green_plants	no class	no class	no class	Phosphoesterase family (0.938144329896907);	hydrolase activity, acting on ester bonds (0.938144329896907);
36616	Green_plants	shared	no class	shared	Thioredoxin (1);	cell redox homeostasis (1);
36617	Green_plants	no class	no class	no class	Pumilio-family RNA binding repeat (0.917525773195876);Zinc finger C-x8-C-x5-C-x3-H type (and similar) (0.123711340206186);	metal ion binding (0.123711340206186);RNA binding (0.917525773195876);
36618	Green_plants	no class	no class	no class	Polysaccharide biosynthesis C-terminal domain (0.0103092783505155);MatE (0.680412371134021);	transmembrane transport (0.680412371134021);drug transmembrane transporter activity (0.680412371134021);drug transmembrane transport (0.680412371134021);antiporter activity (0.680412371134021);membrane (0.680412371134021);
36619	Green_plants	shared	no class	shared	Cytochrome P450 (1);	oxidoreductase activity, acting on paired donors, with incorporation or reduction of molecular oxygen (1);iron ion binding (1);heme binding (1);oxidation-reduction process (1);
36620	Green_plants	no class	no class	no class	PHD-finger (0.793814432989691);Homeobox domain (0.731958762886598);	DNA binding (0.731958762886598);
36621	Green_plants	no class	no class	no class	Possible Fer4-like domain in RNase L inhibitor, RLI (0.45360824742268);4Fe-4S binding domain (0.597938144329897);ABC transporter (0.989690721649485);	ATPase activity (0.989690721649485);ATP binding (0.989690721649485);
36622	Vascular_plants	no class	no class	no class
36623	Green_plants	no class	fern	no class	Ulp1 protease family, C-terminal catalytic domain (0.0103092783505155);Domain of unknown function (DUF4216) (0.0103092783505155);Plant transposase (Ptta/En/Spm family) (0.0103092783505155);Type I phosphodiesterase / nucleotide pyrophosphatase (0.0103092783505155);Transposase family tnp2 (0.206185567010309);Domain of unknown function (DUF4218) (0.577319587628866);	cysteine-type peptidase activity (0.0103092783505155);catalytic activity (0.0103092783505155);proteolysis (0.0103092783505155);
36624	Green_plants	no class	no class	no class	MBOAT, membrane-bound O-acyltransferase family (0.701030927835051);PH domain (0.0103092783505155);
36625	Land_plants	no class	no class	no class	Helicase conserved C-terminal domain (0.731958762886598);DEAD/DEAH box helicase (0.701030927835051);RecQ zinc-binding (0.484536082474227);	nucleic acid binding (0.701030927835051);ATP binding (0.701030927835051);
36626	Land_plants	no class	no class	no class	GRAS domain family (1);
36627	Land_plants	no class	no class	no class
36628	Green_plants	no class	no class	no class	Amino acid permease (0.979381443298969);Lateral organ boundaries (LOB) domain (0.0103092783505155);	transmembrane transport (0.979381443298969);transmembrane transporter activity (0.979381443298969);membrane (0.979381443298969);
36629	Land_plants	no class	no class	no class	GDP-fucose protein O-fucosyltransferase (1);
36630	Green_plants	no class	no class	no class	ABC1 family (0.845360824742268);
36631	Green_plants	no class	no class	no class	Calcineurin-like phosphoesterase (0.948453608247423);Serine-threonine protein phosphatase N-terminal domain (0.0103092783505155);	hydrolase activity (0.948453608247423);
36632	Green_plants	no class	no class	no class
36633	Green_plants	no class	no class	no class	3-hydroxyacyl-CoA dehydrogenase, C-terminal domain (0.824742268041237);Enoyl-CoA hydratase/isomerase (0.824742268041237);3-hydroxyacyl-CoA dehydrogenase, NAD binding domain (0.938144329896907);	3-hydroxyacyl-CoA dehydrogenase activity (0.938144329896907);metabolic process (0.824742268041237);catalytic activity (0.824742268041237);fatty acid metabolic process (0.938144329896907);oxidoreductase activity (0.938144329896907);oxidation-reduction process (0.938144329896907);
36634	Green_plants	shared	no class	shared	Fip1 motif (0.0103092783505155);Ankyrin repeats (many copies) (0.144329896907216);Triosephosphate isomerase (0.0103092783505155);Ankyrin repeats (3 copies) (0.556701030927835);	metabolic process (0.0103092783505155);triose-phosphate isomerase activity (0.0103092783505155);
36635	Green_plants	no class	no class	no class	KH domain (1);	RNA binding (1);
36636	Green_plants	no class	no class	no class	BT1 family (1);
36637	Green_plants	no class	no class	no class	Palmitoyl protein thioesterase (0.979381443298969);	palmitoyl hydrolase activity (0.979381443298969);
36638	Land_plants	no class	no class	no class	NB-ARC domain (0.0824742268041237);	ADP binding (0.0824742268041237);
36639	Green_plants	no class	no class	fern	F-box-like (0.25);Myb-like DNA-binding domain (0.0104166666666667);F-box domain (0.1875);	protein binding (0.4375);
36640	Green_plants	fern	fern	no class	Ferritin-like domain (0.895833333333333);
36641	Green_plants	shared	fern	mesangio	RNA recognition motif. (a.k.a. RRM, RBD, or RNP domain) (0.71875);	nucleic acid binding (0.71875);
36642	Green_plants	no class	no class	no class	Eukaryotic porin (1);	mitochondrial outer membrane (1);transmembrane transport (1);
36643	Green_plants	shared	no class	no class	Chlorophyll A-B binding protein (1);
36644	Green_plants	no class	no class	no class	Synaptotagmin-like mitochondrial-lipid-binding domain (0.708333333333333);C2 domain (0.833333333333333);
36645	Green_plants	no class	no class	no class	CCT motif (0.875);	protein binding (0.875);
36646	Green_plants	no class	no class	no class	2Fe-2S iron-sulfur cluster binding domain (0.96875);	electron transfer activity (0.96875);iron-sulfur cluster binding (0.96875);
36647	Green_plants	no class	no class	no class	PA domain (0.791666666666667);Signal peptide peptidase (0.822916666666667);	integral component of membrane (0.822916666666667);aspartic-type endopeptidase activity (0.822916666666667);
36648	Green_plants	no class	mesangio	no class	Pyruvate phosphate dikinase, PEP/pyruvate binding domain (0.614583333333333);Utp25, U3 small nucleolar RNA-associated SSU processome protein 25 (0.0104166666666667);	ATP binding (0.614583333333333);kinase activity (0.614583333333333);nucleus (0.0104166666666667);phosphorylation (0.614583333333333);
36649	Green_plants	no class	no class	fern	Anaphase-promoting complex subunit 4 WD40 domain (0.208333333333333);WD domain, G-beta repeat (0.708333333333333);	protein binding (0.708333333333333);
36650	Green_plants	no class	no class	no class	6-phosphofructo-2-kinase (0.895833333333333);Histidine phosphatase superfamily (branch 1) (0.71875);Starch binding domain (0.364583333333333);	starch binding (0.364583333333333);6-phosphofructo-2-kinase activity (0.895833333333333);ATP binding (0.895833333333333);fructose metabolic process (0.895833333333333);
36651	Land_plants	no class	no class	no class	2OG-Fe(II) oxygenase superfamily (0.8125);non-haem dioxygenase in morphine synthesis N-terminal (0.78125);	oxidoreductase activity (0.8125);oxidation-reduction process (0.8125);
36652	Green_plants	no class	no class	no class	WD domain, G-beta repeat (0.895833333333333);	protein binding (0.895833333333333);
36653	Green_plants	no class	no class	fern	Delta-aminolevulinic acid dehydratase (1);	metal ion binding (1);porphobilinogen synthase activity (1);tetrapyrrole biosynthetic process (1);
36654	Land_plants	no class	no class	no class
36655	Green_plants	no class	no class	no class	KH domain (0.854166666666667);Homodimerisation region of STAR domain protein (0.708333333333333);	RNA binding (0.854166666666667);
36656	Green_plants	no class	mesangio	no class	Protein kinase domain (0.822916666666667);	ATP binding (0.822916666666667);protein kinase activity (0.822916666666667);protein phosphorylation (0.822916666666667);
36657	Green_plants	no class	no class	no class	WH2 motif (0.03125);	actin binding (0.03125);
36658	Phragmoplastophytes	no class	no class	no class	BTB/POZ domain (0.833333333333333);TAZ zinc finger (0.854166666666667);	protein binding (0.833333333333333);zinc ion binding (0.854166666666667);regulation of transcription, DNA-templated (0.854166666666667);transcription coregulator activity (0.854166666666667);histone acetyltransferase activity (0.854166666666667);nucleus (0.854166666666667);
36659	Land_plants	no class	no class	no class	Leucine rich repeat (0.0104166666666667);Major intrinsic protein (0.0104166666666667);Domain of unknown function (DUF2431) (0.96875);	protein binding (0.0104166666666667);membrane (0.0104166666666667);transmembrane transport (0.0104166666666667);channel activity (0.0104166666666667);
36660	Green_plants	no class	no class	no class	MT-A70 (0.541666666666667);
36661	Green_plants	no class	no class	no class	short chain dehydrogenase (0.9375);
36662	Green_plants	no class	no class	no class	Galactose oxidase, central domain (0.833333333333333);CRS1 / YhbY (CRM) domain (0.0104166666666667);Acyl CoA binding protein (0.510416666666667);Kelch motif (0.895833333333333);	protein binding (0.84375);RNA binding (0.0104166666666667);fatty-acyl-CoA binding (0.510416666666667);
36663	Green_plants	no class	no class	no class	Glycosyl transferases group 1 (0.760416666666667);Starch synthase catalytic domain (0.96875);
36664	Green_plants	no class	no class	no class	Ion transport protein (0.96875);EF-hand domain pair (0.0104166666666667);	calcium ion binding (0.0104166666666667);membrane (0.96875);ion transport (0.96875);ion channel activity (0.96875);transmembrane transport (0.96875);
36665	Green_plants	shared	no class	no class	Glutathione S-transferase, N-terminal domain (0.760416666666667);Glutathione S-transferase, C-terminal domain (0.59375);	protein binding (0.760416666666667);
36666	Green_plants	no class	no class	no class	BRCA1 C Terminus (BRCT) domain (0.114583333333333);twin BRCT domain (0.520833333333333);Regulator of Ty1 transposition protein 107 BRCT domain (0.0104166666666667);BRCT domain, a BRCA1 C-terminus domain (0.0104166666666667);PHD-finger (0.322916666666667);
36667	Green_plants	no class	no class	no class	Alg9-like mannosyltransferase family (0.989583333333333);	transferase activity, transferring glycosyl groups (0.989583333333333);
36668	Green_plants	no class	no class	no class	ATP synthase, Delta/Epsilon chain, long alpha-helix domain (0.0421052631578947);ATP synthase, Delta/Epsilon chain, beta-sandwich domain (0.0736842105263158);ATP synthase alpha/beta family, nucleotide-binding domain (0.957894736842105);ATP synthase F1 beta subunit (0.0842105263157895);ATP synthase alpha/beta family, beta-barrel domain (0.568421052631579);	ATP metabolic process (0.568421052631579);ATP biosynthetic process (0.0842105263157895);proton transmembrane transport (0.568421052631579);ATPase activity (0.0842105263157895);ATP synthesis coupled proton transport (0.0736842105263158);ATP binding (0.957894736842105);mitochondrial proton-transporting ATP synthase complex, catalytic core F(1) (0.0842105263157895);
36669	Green_plants	no class	no class	no class	LIM domain (1);
36670	Land_plants	no class	no class	no class	Protein of unknown function (DUF789) (0.894736842105263);
36671	Euphyllophytes	no class	mesangio	no class	Skp1 family, dimerisation domain (0.0210526315789474);Myb-like DNA-binding domain (0.747368421052632);	ubiquitin-dependent protein catabolic process (0.0210526315789474);
36672	Land_plants	no class	fern	no class
36673	Land_plants	shared	shared	no class	Cytochrome P450 (0.989473684210526);	heme binding (0.989473684210526);oxidation-reduction process (0.989473684210526);iron ion binding (0.989473684210526);oxidoreductase activity, acting on paired donors, with incorporation or reduction of molecular oxygen (0.989473684210526);
36674	Green_plants	no class	no class	no class	Mitochondrial calcium uniporter (0.936842105263158);
36675	Green_plants	no class	no class	no class
36676	Green_plants	no class	no class	no class	Pyridine nucleotide-disulphide oxidoreductase (0.157894736842105);FAD binding domain (0.652631578947368);FAD dependent oxidoreductase (0.0105263157894737);	FAD binding (0.431578947368421);oxidoreductase activity (0.168421052631579);oxidation-reduction process (0.168421052631579);
36677	Green_plants	no class	no class	no class	Myb/SANT-like DNA-binding domain (0.0105263157894737);Domain of unknown function (DUF3506) (0.0105263157894737);Protein of unknown function (DUF642) (0.0105263157894737);Leucine rich repeat N-terminal domain (0.0105263157894737);Protein kinase domain (0.0105263157894737);UbiA prenyltransferase family (0.0105263157894737);Enoyl-CoA hydratase/isomerase (0.936842105263158);Protein tyrosine kinase (0…	integral component of membrane (0.0105263157894737);metabolic process (0.936842105263158);transferase activity, transferring alkyl or aryl (other than methyl) groups (0.0105263157894737);protein phosphorylation (0.0105263157894737);catalytic activity (0.936842105263158);protein kinase activity (0.0105263157894737);ATP binding (0.0105263157894737);
36678	Green_plants	no class	no class	no class	Translocase of chloroplast 159/132, membrane anchor domain (0.968421052631579);AIG1 family (0.926315789473684);	GTP binding (0.926315789473684);
36679	Green_plants	no class	no class	no class	DDT domain (0.673684210526316);PHD-finger (0.705263157894737);GRAS domain family (0.0105263157894737);WSTF, HB1, Itc1p, MBD9 motif 1 (0.578947368421053);PHD-zinc-finger like domain (0.0210526315789474);
36680	Green_plants	no class	no class	no class	GATA zinc finger (0.0105263157894737);WRC (0.663157894736842);	regulation of transcription, DNA-templated (0.0105263157894737);zinc ion binding (0.0105263157894737);sequence-specific DNA binding (0.0105263157894737);DNA-binding transcription factor activity (0.0105263157894737);
36681	Vascular_plants	no class	no class	no class	Phosphoglycerate kinase (0.0210526315789474);Cleavage site for pathogenic type III effector avirulence factor Avr (0.957894736842105);	glycolytic process (0.0210526315789474);phosphoglycerate kinase activity (0.0210526315789474);
36682	Green_plants	no class	no class	no class	Domain of unknown function (DUF4704) (0.0105263157894737);HRDC domain (0.442105263157895);3'-5' exonuclease (0.515789473684211);	nucleic acid binding (0.610526315789474);intracellular (0.442105263157895);nucleobase-containing compound metabolic process (0.515789473684211);3'-5' exonuclease activity (0.515789473684211);
36683	Green_plants	no class	no class	no class	EamA-like transporter family (0.0210526315789474);Triose-phosphate Transporter family (0.926315789473684);	membrane (0.0210526315789474);integral component of membrane (0.0210526315789474);
36684	Land_plants	no class	no class	no class	Armadillo/beta-catenin-like repeat (0.757894736842105);Wings apart-like protein regulation of heterochromatin (0.0315789473684211);	protein binding (0.757894736842105);
36685	Green_plants	no class	no class	no class	PspA/IM30 family (0.0105263157894737);RNA polymerase II-binding domain. (0.768421052631579);
36686	Land_plants	no class	no class	no class	Protein of unknown function (DUF1442) (0.831578947368421);
36687	Green_plants	no class	no class	no class	Sucrase/ferredoxin-like (0.863157894736842);
36688	Green_plants	no class	no class	no class	Protein of unknown function (DUF502) (0.978947368421053);
36689	Green_plants	no class	no class	no class	Zn-finger in Ran binding protein and others (0.736842105263158);
36690	Green_plants	no class	no class	no class	OST-HTH/LOTUS domain (0.210526315789474);NYN domain (0.905263157894737);OST-HTH Associated domain (0.105263157894737);Zinc-finger of C2H2 type (0.105263157894737);
36691	Land_plants	no class	no class	no class	Leucine Rich Repeat (0.0105263157894737);Leucine rich repeat (0.0421052631578947);Protein tyrosine kinase (0.221052631578947);Leucine Rich repeats (2 copies) (0.0421052631578947);Armadillo/beta-catenin-like repeat (0.0105263157894737);Protein kinase domain (0.0631578947368421);Carbohydrate-binding protein of the ER (0.936842105263158);	protein kinase activity (0.284210526315789);protein phosphorylation (0.284210526315789);protein binding (0.0631578947368421);ATP binding (0.0631578947368421);
36692	Green_plants	fern	no class	fern	ABC1 family (0.705263157894737);RIO1 family (0.0210526315789474);
36693	Green_plants	shared	no class	no class	N-terminal C2 in EEIG1 and EHBP1 proteins (0.663157894736842);LysM domain (0.189473684210526);
36694	Green_plants	mesangio	no class	mesangio	Copper amine oxidase, enzyme domain (0.989473684210526);VEFS-Box of polycomb protein (0.0105263157894737);Copper amine oxidase, N2 domain (0.357894736842105);Copper amine oxidase, N3 domain (0.873684210526316);	quinone binding (1);amine metabolic process (1);copper ion binding (1);primary amine oxidase activity (1);oxidation-reduction process (1);
36695	Green_plants	no class	no class	no class	EF-hand domain (0.0212765957446809);EF hand (0.287234042553192);EF-hand domain pair (0.882978723404255);	calcium ion binding (0.968085106382979);
36696	Euphyllophytes	no class	no class	no class
36697	Green_plants	shared	no class	shared	Peptidase family M41 (0.882978723404255);ATPase family associated with various cellular activities (AAA) (0.787234042553192);FtsH Extracellular (0.0638297872340425);Hsp70 protein (0.0106382978723404);	integral component of membrane (0.0638297872340425);ATP binding (0.98936170212766);zinc ion binding (0.0638297872340425);proteolysis (0.882978723404255);metalloendopeptidase activity (0.882978723404255);
36698	Phragmoplastophytes	no class	no class	no class	Plasma-membrane choline transporter (0.904255319148936);
36699	Green_plants	no class	no class	no class	Vps4 C terminal oligomerisation domain (0.468085106382979);ATPase family associated with various cellular activities (AAA) (0.893617021276596);	ATP binding (0.893617021276596);
36700	Green_plants	no class	no class	no class	SH3 domain (0.0319148936170213);Variant SH3 domain (0.734042553191489);	protein binding (0.765957446808511);
36701	Green_plants	no class	no class	no class	Cytosol aminopeptidase family, catalytic domain (0.946808510638298);CutA1 divalent ion tolerance protein (0.0106382978723404);Cytosol aminopeptidase family, N-terminal domain (0.659574468085106);	proteolysis (1);intracellular (1);aminopeptidase activity (1);response to metal ion (0.0106382978723404);
36702	Green_plants	no class	no class	no class	DNA-directed RNA polymerase N-terminal (0.808510638297872);DNA-dependent RNA polymerase (0.893617021276596);	transcription, DNA-templated (0.893617021276596);DNA binding (0.893617021276596);DNA-directed 5'-3' RNA polymerase activity (0.893617021276596);
36703	Green_plants	mesangio	no class	no class	FAD binding domain (0.0106382978723404);HI0933-like protein (1);
36704	Green_plants	no class	no class	no class	Bromodomain (0.329787234042553);Zinc knuckle (0.191489361702128);Ubiquitin family (0.617021276595745);TATA box-binding protein binding (0.457446808510638);Protein of unknown function (DUF3591) (0.872340425531915);	protein binding (0.75531914893617);
36705	Green_plants	shared	no class	no class	Glyoxalase/Bleomycin resistance protein/Dioxygenase superfamily (0.978723404255319);
36706	Green_plants	no class	no class	no class	Major Facilitator Superfamily (0.872340425531915);	integral component of membrane (0.872340425531915);transmembrane transport (0.872340425531915);
36707	Land_plants	no class	no class	no class	Flavin containing amine oxidoreductase (0.98936170212766);	oxidoreductase activity (0.98936170212766);oxidation-reduction process (0.98936170212766);
36708	Green_plants	no class	no class	no class	Williams-Beuren syndrome DDT (WSD), D-TOX E motif (0.765957446808511);IQ calmodulin-binding motif (0.0106382978723404);WSTF, HB1, Itc1p, MBD9 motif 1 (0.680851063829787);HB1, ASXL, restriction endonuclease HTH domain (0.712765957446808);Homeobox domain (0.382978723404255);DDT domain (0.648936170212766);	regulation of transcription, DNA-templated (0.712765957446808);protein binding (0.0106382978723404);DNA binding (0.382978723404255);transcription, DNA-templated (0.712765957446808);
36709	Green_plants	no class	no class	no class	Zinc finger C-x8-C-x5-C-x3-H type (and similar) (0.0106382978723404);Ring finger domain (0.648936170212766);	metal ion binding (0.0106382978723404);
36710	Land_plants	no class	no class	no class	U-box domain (0.978723404255319);Armadillo/beta-catenin-like repeat (0.446808510638298);Kinesin-associated protein (KAP) (0.074468085106383);	ubiquitin-protein transferase activity (0.978723404255319);protein binding (0.446808510638298);protein ubiquitination (0.978723404255319);
36711	Green_plants	no class	no class	no class	DnaJ domain (0.0106382978723404);RNA recognition motif. (a.k.a. RRM, RBD, or RNP domain) (0.936170212765957);	nucleic acid binding (0.936170212765957);
36712	Green_plants	no class	fern	no class	Multicopper oxidase (0.0106382978723404);Protein of unknown function, DUF599 (1);	copper ion binding (0.0106382978723404);
36713	Green_plants	no class	no class	no class	Ring finger domain (0.521276595744681);Zinc-ribbon (0.531914893617021);CHY zinc finger (0.829787234042553);Hemerythrin HHE cation binding domain (0.861702127659574);	zinc ion binding (0.829787234042553);
36714	Green_plants	no class	no class	no class	Coatomer subunit gamma-1 C-terminal appendage platform (0.574468085106383);Coatomer gamma subunit appendage platform subdomain (0.617021276595745);Adaptin N terminal region (0.840425531914894);	intracellular protein transport (0.936170212765957);vesicle-mediated transport (0.936170212765957);membrane coat (0.840425531914894);COPI vesicle coat (0.617021276595745);structural molecule activity (0.617021276595745);
36715	Angiosperms	no class	no class	no class	DDE superfamily endonuclease (0.308510638297872);
36716	Green_plants	no class	no class	no class	Protein FAM135 (0.48936170212766);Putative serine esterase (DUF676) (0.659574468085106);
36717	Green_plants	no class	no class	no class	Haloacid dehalogenase-like hydrolase (0.723404255319149);haloacid dehalogenase-like hydrolase (0.0106382978723404);
36718	Green_plants	no class	no class	no class	Uncharacterized protein conserved in bacteria (DUF2062) (0.861702127659574);
36719	Green_plants	no class	no class	no class	Rad17 cell cycle checkpoint protein (0.861702127659574);
36720	Green_plants	no class	no class	no class	tRNA pseudouridine synthase (0.765957446808511);	RNA binding (0.765957446808511);RNA modification (0.765957446808511);pseudouridine synthesis (0.765957446808511);pseudouridine synthase activity (0.765957446808511);
36721	Green_plants	no class	no class	no class	HAUS augmin-like complex subunit 6 N-terminus (0.808510638297872);
36722	Green_plants	no class	no class	no class	Retroviral aspartyl protease (0.010752688172043);ATPase family associated with various cellular activities (AAA) (1);	ATP binding (1);
36723	Green_plants	no class	no class	no class	Oligosaccharyl transferase STT3 subunit (0.806451612903226);Mlo family (0.010752688172043);	integral component of membrane (0.010752688172043);oligosaccharyl transferase activity (0.806451612903226);membrane (0.806451612903226);defense response (0.010752688172043);protein glycosylation (0.806451612903226);
36724	Green_plants	no class	no class	no class	Cyclin, N-terminal domain (1);Cyclin, C-terminal domain (0.978494623655914);	nucleus (0.978494623655914);
36725	Green_plants	no class	fern	no class	Hydroxymethylglutaryl-coenzyme A reductase (1);	hydroxymethylglutaryl-CoA reductase (NADPH) activity (1);oxidation-reduction process (1);coenzyme binding (1);coenzyme A metabolic process (1);
36726	Green_plants	no class	no class	no class	Choline kinase N terminus (0.010752688172043);Choline/ethanolamine kinase (1);	phosphotransferase activity, alcohol group as acceptor (0.010752688172043);
36727	Green_plants	no class	no class	no class	TRAF-type zinc finger (0.924731182795699);Myb/SANT-like DNA-binding domain (0.021505376344086);	zinc ion binding (0.924731182795699);
36728	Green_plants	no class	no class	no class	Calcineurin-like phosphoesterase (0.870967741935484);Iron/zinc purple acid phosphatase-like protein C (0.698924731182796);Ribosomal large subunit proteins 60S L5, and 50S L18 (0.010752688172043);Purple acid Phosphatase, N-terminal domain (0.763440860215054);	translation (0.010752688172043);ribosome (0.010752688172043);acid phosphatase activity (0.763440860215054);metal ion binding (0.763440860215054);intracellular (0.010752688172043);hydrolase activity (0.870967741935484);5S rRNA binding (0.010752688172043);structural constituent of ribosome (0.010752688172043);
36729	Green_plants	no class	no class	no class	SRP40, C-terminal domain (0.010752688172043);ERCC4 domain (0.698924731182796);	DNA binding (0.698924731182796);nuclease activity (0.698924731182796);
36730	Green_plants	shared	no class	shared	Protein of unknown function (DUF1230) (0.913978494623656);
36731	Phragmoplastophytes	no class	no class	no class	Lateral organ boundaries (LOB) domain (0.903225806451613);
36732	Green_plants	no class	no class	no class	AAA domain (0.935483870967742);Type III restriction enzyme, res subunit (0.580645161290323);RNA helicase (UPF2 interacting domain) (0.645161290322581);	ATP binding (0.720430107526882);cytoplasm (0.645161290322581);helicase activity (0.645161290322581);hydrolase activity (0.580645161290323);DNA binding (0.720430107526882);zinc ion binding (0.645161290322581);nuclear-transcribed mRNA catabolic process, nonsense-mediated decay (0.645161290322581);
36733	Green_plants	no class	no class	no class	Gcd10p family (0.913978494623656);	tRNA (m1A) methyltransferase complex (0.913978494623656);tRNA methylation (0.913978494623656);
36734	Green_plants	no class	no class	no class	Thioredoxin (0.010752688172043);Transcriptional regulator of RNA polII, SAGA, subunit (0.989247311827957);	cell redox homeostasis (0.010752688172043);SAGA-type complex (0.989247311827957);
36735	Green_plants	no class	no class	no class	LUC7 N_terminus (0.989247311827957);	U1 snRNP (0.989247311827957);mRNA binding (0.989247311827957);mRNA splice site selection (0.989247311827957);
36736	Green_plants	no class	no class	no class	ATPase family associated with various cellular activities (AAA) (0.010752688172043);CLASP N terminal (0.720430107526882);HEAT repeat (0.204301075268817);Peptidase family M41 (0.010752688172043);	proteolysis (0.010752688172043);ATP binding (0.010752688172043);protein binding (0.204301075268817);metalloendopeptidase activity (0.010752688172043);
36737	Green_plants	no class	no class	no class	GYF domain (0.870967741935484);	protein binding (0.870967741935484);
36738	Green_plants	no class	no class	no class	SAC3/GANP family (0.763440860215054);MCM3AP domain of GANP (0.0752688172043011);
36739	Green_plants	mesangio	no class	mesangio	Protein of unknown function (DUF3754) (0.913978494623656);
36740	Green_plants	no class	no class	no class	Aspartyl protease (0.010752688172043);DNA polymerase family B, exonuclease domain (0.591397849462366);DNA Polymerase alpha zinc finger (0.365591397849462);DNA polymerase alpha subunit p180 N terminal (0.311827956989247);DNA polymerase family B (0.763440860215054);Reverse transcriptase (RNA-dependent DNA polymerase) (0.010752688172043);	DNA binding (0.763440860215054);DNA-directed DNA polymerase activity (0.365591397849462);nucleotide binding (0.763440860215054);nucleoside binding (0.365591397849462);DNA replication (0.365591397849462);
36741	Green_plants	no class	no class	no class	Aldose 1-epimerase (0.989247311827957);	isomerase activity (0.989247311827957);carbohydrate metabolic process (0.989247311827957);
36742	Green_plants	shared	no class	shared	Clathrin propeller repeat (0.419354838709677);Clathrin-H-link (0.505376344086022);Clathrin, heavy-chain linker (0.505376344086022);Integrase core domain (0.010752688172043);Region in Clathrin and VPS (0.935483870967742);	structural molecule activity (0.505376344086022);clathrin coat of trans-Golgi network vesicle (0.505376344086022);DNA integration (0.010752688172043);clathrin coat of coated pit (0.505376344086022);vesicle-mediated transport (1);intracellular protein transport (1);
36743	Land_plants	no class	no class	no class	Cation transport ATPase (P-type) (0.32258064516129);E1-E2 ATPase (0.247311827956989);haloacid dehalogenase-like hydrolase (0.838709677419355);Cation transporting ATPase, C-terminus (0.591397849462366);
36744	Green_plants	shared	no class	no class	Glycosyl hydrolases family 2, TIM barrel domain (0.467391304347826);Glycosyl hydrolases family 2, sugar binding domain (0.728260869565217);Glycosyl hydrolases family 2 (0.391304347826087);Beta galactosidase small chain (0.380434782608696);Domain of unknown function(DUF4981) (0.33695652173913);	hydrolase activity, hydrolyzing O-glycosyl compounds (0.891304347826087);beta-galactosidase activity (0.380434782608696);beta-galactosidase complex (0.380434782608696);carbohydrate metabolic process (0.978260869565217);
36745	Green_plants	no class	mesangio	no class	Helicase conserved C-terminal domain (0.728260869565217);SNF2 family N-terminal domain (0.804347826086957);RING-type zinc-finger (0.0108695652173913);Protein kinase domain (0.0108695652173913);Zinc finger, C3HC4 type (RING finger) (0.619565217391304);	metal ion binding (0.195652173913043);protein kinase activity (0.0108695652173913);protein phosphorylation (0.0108695652173913);ATP binding (0.815217391304348);
36746	Green_plants	no class	no class	no class	GDSL-like Lipase/Acylhydrolase family (0.576086956521739);GDSL-like Lipase/Acylhydrolase (0.41304347826087);	hydrolase activity, acting on ester bonds (0.41304347826087);
36747	Phragmoplastophytes	no class	no class	no class	Hsp20/alpha crystallin family (0.0217391304347826);Agenet domain (0.652173913043478);ENT domain (0.0108695652173913);
36748	Green_plants	no class	no class	no class	BRCT domain, a BRCA1 C-terminus domain (0.58695652173913);BRCA1 C Terminus (BRCT) domain (0.5);twin BRCT domain (0.967391304347826);
36749	Phragmoplastophytes	no class	no class	no class	Leucine Rich repeats (2 copies) (0.0434782608695652);Protein of unknown function (DUF 659) (0.0108695652173913);Protein tyrosine kinase (0.673913043478261);Leucine rich repeat N-terminal domain (0.858695652173913);Protein kinase domain (0.217391304347826);Leucine Rich Repeat (0.0652173913043478);Leucine rich repeat (0.293478260869565);	ATP binding (0.217391304347826);protein binding (0.33695652173913);protein phosphorylation (0.891304347826087);protein kinase activity (0.891304347826087);
36750	Green_plants	no class	no class	no class	Mitochondrial glycoprotein (0.989130434782609);	mitochondrial matrix (0.989130434782609);
36751	Land_plants	no class	no class	no class	GDSL/SGNH-like Acyl-Esterase family found in Pmr5 and Cas1p (0.923913043478261);PMR5 N terminal Domain (0.695652173913043);
36752	Land_plants	no class	mesangio	no class	X8 domain (0.956521739130435);Glycosyl hydrolases family 17 (1);	hydrolase activity, hydrolyzing O-glycosyl compounds (1);carbohydrate metabolic process (1);
36753	Green_plants	no class	no class	no class	Helicase C-terminal domain (0.695652173913043);DEAD_2 (0.543478260869565);PIF1-like helicase (0.0108695652173913);Paired amphipathic helix repeat (0.0108695652173913);Helitron helicase-like domain at N-terminus (0.0108695652173913);	ATP binding (0.75);DNA helicase activity (0.0108695652173913);DNA repair (0.0108695652173913);ATP-dependent DNA helicase activity (0.543478260869565);nucleic acid binding (0.695652173913043);ATP-dependent helicase activity (0.695652173913043);DNA binding (0.543478260869565);regulation of transcription, DNA-templated (0.0108695652173913);nucleobase-containing compound metabolic process (0.69565217…
36754	Green_plants	shared	no class	no class	Caspase domain (0.989130434782609);
36755	Green_plants	no class	no class	no class	Spc97 / Spc98 family (0.956521739130435);	spindle pole (0.956521739130435);microtubule organizing center (0.956521739130435);microtubule nucleation (0.956521739130435);microtubule cytoskeleton organization (0.956521739130435);gamma-tubulin binding (0.956521739130435);
36756	Land_plants	shared	no class	mesangio	Protein of unknown function (DUF679) (1);
36757	Green_plants	no class	no class	no class	Sec1 family (1);	vesicle docking involved in exocytosis (1);vesicle-mediated transport (1);
36758	Land_plants	no class	no class	no class	BT1 family (0.989130434782609);
36759	Green_plants	no class	no class	no class	Protein of unknown function (DUF1084) (0.956521739130435);
36760	Green_plants	no class	no class	no class	Alpha-N-acetylglucosaminidase (NAGLU) N-terminal domain (0.434782608695652);Alpha-N-acetylglucosaminidase (NAGLU) C-terminal domain (0.771739130434783);Alpha-N-acetylglucosaminidase (NAGLU) tim-barrel domain (0.847826086956522);Ribosomal L39 protein (0.0108695652173913);	translation (0.0108695652173913);ribosome (0.0108695652173913);structural constituent of ribosome (0.0108695652173913);intracellular (0.0108695652173913);
36761	Green_plants	no class	no class	no class	Aldehyde dehydrogenase family (0.0108695652173913);Zinc finger, C3HC4 type (RING finger) (0.717391304347826);	metabolic process (0.0108695652173913);oxidation-reduction process (0.0108695652173913);oxidoreductase activity (0.0108695652173913);
36762	Green_plants	no class	no class	no class	Cyclic nucleotide-binding domain (0.728260869565217);Acyl-CoA thioesterase (0.0978260869565217);Thioesterase-like superfamily (0.706521739130435);
36763	Green_plants	no class	no class	no class	Adenylylsulphate kinase (0.989130434782609);
36764	Green_plants	no class	no class	no class	Adaptor complexes medium subunit family (0.793478260869565);Clathrin adaptor complex small chain (0.152173913043478);
36765	Green_plants	no class	no class	no class	Histidine phosphatase superfamily (branch 1) (0.978260869565217);
36766	Green_plants	no class	no class	no class
36767	Green_plants	no class	no class	no class	Protein of unknown function (DUF726) (0.945054945054945);
36768	Green_plants	no class	no class	no class	Reverse transcriptase (RNA-dependent DNA polymerase) (0.010989010989011);Tetrahydrofolate dehydrogenase/cyclohydrolase, catalytic domain (0.89010989010989);Tetrahydrofolate dehydrogenase/cyclohydrolase, NAD(P)-binding domain (0.901098901098901);	oxidation-reduction process (0.89010989010989);methylenetetrahydrofolate dehydrogenase (NADP+) activity (1);
36769	Green_plants	no class	no class	no class	Triose-phosphate Transporter family (0.835164835164835);Solute carrier family 35 (0.032967032967033);EamA-like transporter family (0.0549450549450549);	transmembrane transport (0.032967032967033);transmembrane transporter activity (0.032967032967033);integral component of membrane (0.0879120879120879);membrane (0.0549450549450549);
36770	Green_plants	no class	no class	no class	Sulfotransferase domain (0.989010989010989);	sulfotransferase activity (0.989010989010989);
36771	Green_plants	no class	no class	no class	Plant protein 1589 of unknown function (A_thal_3526) (0.978021978021978);
36772	Green_plants	shared	no class	no class	Aminotransferase class I and II (0.978021978021978);	pyridoxal phosphate binding (0.978021978021978);biosynthetic process (0.978021978021978);
36773	Phragmoplastophytes	no class	mesangio	no class	Fibronectin type III domain (0.241758241758242);PHD - plant homeodomain finger protein (0.681318681318681);	protein binding (0.241758241758242);
36774	Vascular_plants	no class	no class	no class
36775	Land_plants	shared	shared	no class	Fatty acid desaturase (0.010989010989011);Late embryogenesis abundant protein (0.340659340659341);	lipid metabolic process (0.010989010989011);
36776	Green_plants	no class	no class	no class	Glycosyl transferases group 1 (0.637362637362637);
36777	Green_plants	no class	no class	no class	Pre-rRNA-processing protein TSR2 (0.010989010989011);CrcB-like protein, Camphor Resistance (CrcB) (0.747252747252747);	integral component of membrane (0.747252747252747);
36778	Green_plants	no class	no class	no class	HIRAN domain (0.593406593406593);Zinc finger, C3HC4 type (RING finger) (0.67032967032967);SNF2 family N-terminal domain (0.824175824175824);Helicase conserved C-terminal domain (0.725274725274725);	hydrolase activity, acting on acid anhydrides, in phosphorus-containing anhydrides (0.593406593406593);metal ion binding (0.032967032967033);nucleic acid binding (0.593406593406593);ATP binding (0.824175824175824);zinc ion binding (0.593406593406593);
36779	Green_plants	no class	no class	no class	Protein kinase domain (0.901098901098901);	ATP binding (0.901098901098901);protein phosphorylation (0.901098901098901);protein kinase activity (0.901098901098901);
36780	Green_plants	mesangio	no class	no class	Phloem protein 2 (0.032967032967033);AIG1 family (0.89010989010989);	GTP binding (0.89010989010989);
36781	Green_plants	no class	no class	no class	Prolyl oligopeptidase family (0.835164835164835);WD40-like Beta Propeller Repeat (0.197802197802198);	serine-type peptidase activity (0.835164835164835);proteolysis (0.835164835164835);
36782	Green_plants	no class	no class	no class	Nucleoside diphosphate kinase (1);
36783	Green_plants	no class	no class	no class	RNA recognition motif. (a.k.a. RRM, RBD, or RNP domain) (0.835164835164835);PWI domain (0.010989010989011);	nucleic acid binding (0.835164835164835);mRNA processing (0.010989010989011);
36784	Green_plants	no class	no class	no class	FAD dependent oxidoreductase (0.956043956043956);	oxidoreductase activity (0.956043956043956);oxidation-reduction process (0.956043956043956);
36785	Green_plants	no class	no class	no class	Redoxin (0.989010989010989);FKBP-type peptidyl-prolyl cis-trans isomerase (0.010989010989011);	oxidoreductase activity (0.989010989010989);
36786	Green_plants	no class	no class	no class	Calcineurin-like phosphoesterase (0.43956043956044);	hydrolase activity (0.43956043956044);
36787	Green_plants	no class	no class	no class	Thioredoxin-like domain (0.923076923076923);Thioredoxin (0.868131868131868);Anticodon binding domain (0.010989010989011);	cell redox homeostasis (0.868131868131868);
36788	Green_plants	no class	no class	no class	F-box-like (0.164835164835165);Cupin-like domain (0.384615384615385);JmjC domain, hydroxylase (0.263736263736264);F-box domain (0.0659340659340659);Phosphotransferase enzyme family (0.21978021978022);	protein binding (0.230769230769231);
36789	Land_plants	no class	no class	no class	Metallo-beta-lactamase superfamily domain (0.186813186813187);Leucine rich repeat N-terminal domain (0.010989010989011);Beta-Casp domain (0.362637362637363);Leucine rich repeat (0.010989010989011);Leucine Rich Repeat (0.010989010989011);	protein binding (0.010989010989011);
36790	Land_plants	no class	no class	no class	No apical meristem-associated C-terminal domain (0.010989010989011);
36791	Green_plants	no class	no class	no class	OB-fold nucleic acid binding domain (0.277777777777778);tRNA synthetases class II (D, K and N) (0.911111111111111);	aminoacyl-tRNA ligase activity (0.911111111111111);nucleotide binding (0.911111111111111);ATP binding (0.911111111111111);nucleic acid binding (0.277777777777778);tRNA aminoacylation for protein translation (0.911111111111111);
36792	Green_plants	no class	no class	no class	ANTH domain (0.933333333333333);	phospholipid binding (0.933333333333333);
36793	Green_plants	no class	no class	no class	CRS1 / YhbY (CRM) domain (0.0111111111111111);PA domain (0.822222222222222);Peptidase family M28 (0.744444444444444);Transferrin receptor-like dimerisation domain (0.544444444444444);	RNA binding (0.0111111111111111);
36794	Green_plants	no class	no class	no class	Amino acid permease (1);	transmembrane transporter activity (1);transmembrane transport (1);membrane (1);
36795	Green_plants	no class	no class	no class	Ring finger domain (0.666666666666667);Actin (0.0111111111111111);RING-like zinc finger (0.0444444444444444);Formin Homology 2 Domain (0.0222222222222222);
36796	Green_plants	no class	no class	no class	Protein of unknown function (DUF1635) (0.911111111111111);
36797	Green_plants	shared	no class	no class	Copper amine oxidase, N2 domain (0.611111111111111);Copper amine oxidase, N3 domain (0.711111111111111);Copper amine oxidase, enzyme domain (0.9);	primary amine oxidase activity (1);oxidation-reduction process (1);quinone binding (1);amine metabolic process (1);copper ion binding (1);
36798	Green_plants	mesangio without fern	mesangio without fern	no class	NHL repeat (0.433333333333333);	protein binding (0.433333333333333);
36799	Green_plants	shared	no class	shared	Adenylate kinase (0.844444444444444);Domain of unknown function (DUF1995) (0.444444444444444);
36800	Euphyllophytes	no class	no class	no class	PWWP domain (0.388888888888889);ABC1 family (0.0222222222222222);PHD - plant homeodomain finger protein (0.0111111111111111);
36801	Green_plants	no class	no class	no class	Uncharacterized protein family UPF0054 (0.788888888888889);haloacid dehalogenase-like hydrolase (0.544444444444444);	metalloendopeptidase activity (0.788888888888889);rRNA processing (0.788888888888889);
36802	Green_plants	mesangio	no class	mesangio	Protein phosphatase 2C (0.977777777777778);	catalytic activity (0.977777777777778);
36803	Euphyllophytes	no class	no class	no class	Protein kinase domain (0.444444444444444);Leucine rich repeat N-terminal domain (0.0111111111111111);Protein tyrosine kinase (0.377777777777778);	ATP binding (0.444444444444444);protein kinase activity (0.811111111111111);protein phosphorylation (0.811111111111111);
36804	Green_plants	no class	no class	no class	Cyclin C-terminal domain (0.422222222222222);Cyclin, N-terminal domain (0.7);
36805	Green_plants	no class	no class	no class	Adenosine/AMP deaminase (0.922222222222222);	deaminase activity (0.922222222222222);
36806	Green_plants	no class	no class	no class	SAC3/GANP family (0.9);Protein of unknown function (DUF2945) (0.0111111111111111);
36807	Green_plants	no class	no class	no class	HD domain (0.955555555555556);Region found in RelA / SpoT proteins (0.933333333333333);	guanosine tetraphosphate metabolic process (0.933333333333333);
36808	Green_plants	no class	no class	mesangio	Ring finger domain (0.1);Zinc finger, C3HC4 type (RING finger) (0.777777777777778);RING-type zinc-finger (0.0333333333333333);	metal ion binding (0.255555555555556);
36809	Green_plants	no class	no class	no class	Response regulator receiver domain (0.411111111111111);Myb-like DNA-binding domain (0.833333333333333);	phosphorelay signal transduction system (0.411111111111111);
36810	Green_plants	mesangio	no class	no class	DnaB-like helicase C terminal domain (0.544444444444444);AAA domain (0.1);Toprim domain (0.844444444444444);	ATP binding (0.544444444444444);DNA helicase activity (0.544444444444444);DNA replication (0.544444444444444);
36811	Green_plants	no class	no class	no class	C2 domain (0.855555555555556);GRAM domain (0.844444444444444);Domain of unknown function (DUF4782) (0.944444444444444);
36812	Phragmoplastophytes	no class	no class	no class	PPR repeat (0.955555555555556);Pentatricopeptide repeat domain (0.588888888888889);PPR repeat family (1);
36813	Green_plants	no class	no class	no class	Cullin protein neddylation domain (0.766666666666667);Cullin family (1);	ubiquitin protein ligase binding (1);ubiquitin-dependent protein catabolic process (1);
36814	Green_plants	no class	no class	no class	Protein of unknown function (DUF 659) (0.0111111111111111);Retroviral aspartyl protease (0.0111111111111111);Lipase (class 3) (0.711111111111111);	lipid metabolic process (0.711111111111111);
36815	Green_plants	no class	no class	no class	Histone deacetylase domain (0.866666666666667);
36816	Green_plants	no class	no class	no class	Zinc finger, C3HC4 type (RING finger) (0.511111111111111);Transmembrane Fragile-X-F protein (0.755555555555556);
36817	Green_plants	no class	no class	no class	Rab-GTPase-TBC domain (0.877777777777778);
36818	Euphyllophytes	no class	no class	no class	Myosin head (motor domain) (1);Myosin N-terminal SH3-like domain (0.722222222222222);IQ calmodulin-binding motif (0.0777777777777778);	myosin complex (1);ATP binding (1);protein binding (0.0777777777777778);motor activity (1);
[truncated: 19,324 more rows]

## Sheet: GO up
GO	Total	Shared	Angiosperms	Ferns
ATP binding	33.99	10.95	18.75	4.29
oxidation-reduction process	33.33	12.81	6.95	13.57
protein binding	26.08	8.67	12.07	5.34
protein kinase activity	24.46	10.92	12	1.54
[truncated: 239 more rows]

## Sheet: Domains up
Domain	Total	Shared	Angiosperms	Ferns
[truncated: 647 more rows]

[truncated: 2 more sheets: GO down, Domains down]
