# Supplementary material for: Gaining or cutting SLAC: the evolution of plant guard cell signalling pathways
Source: New Phytol. 2024 Oct 6;244(6):2295–310. doi: 10.1111/nph.20172 (PMC11579433; doi:10.1111/nph.20172)
Supplement: Supplementary file 3 — Table S4 Gene sequence details. Table S5 Primer details. [file NPH-244-2295-s003.xlsx]

## Sheet: Legend and References
Article title: Gaining or cutting SLAC: the evolution of plant guard cell signalling pathways
Authors: Frances C. Sussmilch, Tobias Maierhofer, Johannes Herrmann, Lena J. Voss, Christof Lind, Maxim Messerer, Heike M. Müller, Maria S. Bünner, Peter Ache, Klaus F. X. Mayer, Dirk Becker, M. Rob G. Roelfsema, Dietmar Geiger, Jörg Schultz, Rainer Hedrich
Article acceptance date: 08 September 2024
Table S4 Gene sequence details. Genes were sequenced during this study or identified either in the literature or by performing BLASTp searches using Arabidopsis protein sequences against the relevant genome or transcriptome assembly at Phytozome (v12; https://phytozome.jgi.doe.gov/; Goodstein et al., 2012), ConGenIE (http://congenie.org/; Nystedt et al., 2013), FernBase (https://fernbase.org; Li …
References:
Albert VA, Barbazuk WB, dePamphilis CW, Der JP, Leebens-Mack J, Ma H, Palmer JD, Rounsley S, Sankoff D, Schuster SC, et al. 2013. The Amborella genome and the evolution of flowering plants. Science 342(6165): 1241089.
Banks JA, Nishiyama T, Hasebe M, Bowman JL, Gribskov M, dePamphilis C, Albert VA, Aono N, Aoyama T, Ambrose BA, et al. 2011. The Selaginella genome identifies genetic changes associated with the evolution of vascular plants. Science 332(6032): 960-963.
Beier S, Himmelbach A, Colmsee C, Zhang X-Q, Barrero RA, Zhang Q, Li L, Bayer M, Bolser D, Taudien S, et al. 2017. Construction of a map-based reference genome sequence for barley, Hordeum vulgare L. Scientific Data 4(1): 170044.
Bressendorff S, Azevedo R, Kenchappa CS, Ponce de León I, Olsen JV, Rasmussen MW, Erbs G, Newman M-A, Petersen M, Mundy J. 2016. An innate immunity pathway in the moss Physcomitrella patens. The Plant Cell 28(6): 1328-1342.
Chater C, Kamisugi Y, Movahedi M, Fleming A, Cuming AC, Gray JE, Beerling DJ. 2011. Regulatory mechanism controlling stomatal behavior conserved across 400 million years of land plant evolution. Current Biology 21(12): 1025-1029.
Cheng S, Xian W, Fu Y, Marin B, Keller J, Wu T, Sun W, Li X, Xu Y, Zhang Y, et al. 2019. Genomes of subaerial Zygnematophyceae provide insights into land plant evolution. Cell 179(5): 1057-1067.e1014.
Crepeau MW, Langley CH, Stevens KA. 2017. From pine cones to read clouds: rescaffolding the megagenome of sugar pine (Pinus lambertiana). G3: Genes, Genomes, Genetics 7(5): 1563-1568.
Falk T, Herndon N, Grau E, Buehler S, Richter P, Zaman S, Baker EM, Ramnath R, Ficklin S, Staton M, et al. 2018. Growing and cultivating the forest genomics database, TreeGenes. Database 2018.
Geiger D, Scherzer S, Mumm P, Marten I, Ache P, Matschi S, Liese A, Wellmann C, Al-Rasheid KAS, Grill E, et al. 2010. Guard cell anion channel SLAC1 is regulated by CDPK protein kinases with distinct Ca2+ affinities. Proceedings of the National Academy of Sciences of the United States of America 107(17): 8023-8028.
Goodstein DM, Shu S, Howson R, Neupane R, Hayes RD, Fazo J, Mitros T, Dirks W, Hellsten U, Putnam N, et al. 2012. Phytozome: a comparative platform for green plant genomics. Nucleic Acids Research 40(D1): D1178-1186.
Guan R, Zhao Y, Zhang H, Fan G, Liu X, Zhou W, Shi C, Wang J, Liu W, Liang X, et al. 2019. Updated draft genome assembly of Ginkgo biloba. Gigascience Database: doi: 10.5524/100613.
Hrabak EM, Chan CWM, Gribskov M, Harper JF, Choi JH, Halford N, Kudla J, Luan S, Nimmo HG, Sussman MR, et al. 2003. The Arabidopsis CDPK-SnRK superfamily of protein kinases. Plant Physiology 132(2): 666-680.
Jiao C, Sørensen I, Sun X, Sun H, Behar H, Alseekh S, Philippe G, Palacio Lopez K, Sun L, Reed R, et al. 2020. The Penium margaritaceum genome: hallmarks of the origins of land plants. Cell 181(5): 1097-1111.e1012.
Lamesch P, Berardini TZ, Li D, Swarbreck D, Wilks C, Sasidharan R, Muller R, Dreher K, Alexander DL, Garcia-Hernandez M, et al. 2012. The Arabidopsis Information Resource (TAIR): improved gene annotation and new tools. Nucleic Acids Research 40(D1): D1202-D1210.
Lang D, Ullrich KK, Murat F, Fuchs J, Jenkins J, Haas FB, Piednoel M, Gundlach H, Van Bel M, Meyberg R, et al. 2018. The Physcomitrella patens chromosome-scale assembly reveals moss genome structure and evolution. The Plant Journal 93(3): 515–533.
Leebens-Mack JH, Barker MS, Carpenter EJ, Deyholos MK, Gitzendanner MA, Graham SW, Grosse I, Li Z, Melkonian M, Mirarab S, et al. 2019. One thousand plant transcriptomes and the phylogenomics of green plants. Nature 574(7780): 679-685.
Li F-W, Brouwer P, Carretero-Paulet L, Cheng S, de Vries J, Delaux P-M, Eily A, Koppers N, Kuo L-Y, Li Z, et al. 2018. Fern genomes elucidate land plant evolution and cyanobacterial symbioses. Nature Plants 4(7): 460-472.
Li F-W, Nishiyama T, Waller M, Frangedakis E, Keller J, Li Z, Fernandez-Pozo N, Barker MS, Bennett T, Blázquez MA, et al. 2020a. Anthoceros genomes illuminate the origin of land plants and the unique biology of hornworts. Nature Plants 6(3): 259-272.
Li L, Wang S, Wang H, Sahu SK, Marin B, Li H, Xu Y, Liang H, Li Z, Cheng S, et al. 2020b. The genome of Prasinoderma coloniale unveils the existence of a third phylum within green plants. Nature Ecology & Evolution 4: 1220–1231.
Lind C, Dreyer I, López-Sanjurjo EJ, von Meyer K, Ishizaki K, Kohchi T, Lang D, Zhao Y, Kreuzer I, Al-Rasheid KAS, et al. 2015. Stomatal guard cells co-opted an ancient ABA-dependent desiccation survival system to regulate stomatal closure. Current Biology 25(7): 928-935.
Liu X, Mak M, Babla M, Wang F, Chen G, Veljanoski F, Wang G, Shabala S, Zhou M, Chen Z-H. 2014. Linking stomatal traits and expression of slow anion channel genes HvSLAH1 and HvSLAC1 with grain yield for increasing salinity tolerance in barley. Frontiers in Plant Science 5(634).
Maierhofer T, Diekmann M, Offenborn JN, Lind C, Bauer H, Hashimoto K, Al-Rasheid KAS, Luan S, Kudla J, Geiger D, et al. 2014a. Site- and kinase-specific phosphorylation-mediated activation of SLAC1, a guard cell anion channel stimulated by abscisic acid. Science Signaling 7(342): ra86-ra86.
McAdam S, Brodribb TJ, Banks JA, Hedrich R, Atallah NM, Cai C, Geringer MA, Lind C, Nichols DS, Stachowski K, et al. 2016. Abscisic acid controlled sex before transpiration in vascular plants. Proceedings of the National Academy of Sciences of the United States of America 113(45): 12862–12867.
Neale DB, McGuire PE, Wheeler NC, Stevens KA, Crepeau MW, Cardeno C, Zimin AV, Puiu D, Pertea GM, Sezen UU, et al. 2017. The Douglas-fir genome sequence reveals specialization of the photosynthetic apparatus in Pinaceae. G3: Genes, Genomes, Genetics 7(9): 3157-3167.
Nishiyama T, Sakayama H, de Vries J, Buschmann H, Saint-Marcoux D, Ullrich KK, Haas FB, Vanderstraeten L, Becker D, Lang D, et al. 2018. The Chara genome: secondary complexity and implications for plant terrestrialization. Cell 174(2): 448-464.e424.
Nystedt B, Street NR, Wetterbom A, Zuccolo A, Lin Y-C, Scofield DG, Vezzi F, Delhomme N, Giacomello S, Alexeyenko A, et al. 2013. The Norway spruce genome sequence and conifer genome evolution. Nature 497(7451): 579-584.
O’Donoghue M-T, Chater C, Wallace S, Gray JE, Beerling DJ, Fleming AJ. 2013. Genome-wide transcriptomic analysis of the sporophyte of the moss Physcomitrella patens. Journal of Experimental Botany 64(12): 3567-3581.
Rensing SA, Lang D, Zimmer AD, Terry A, Salamov A, Shapiro H, Nishiyama T, Perroud P-F, Lindquist EA, Kamisugi Y, et al. 2008. The Physcomitrella genome reveals evolutionary insights into the conquest of land by plants. Science 319(5859): 64-69.
Schäfer N, Maierhofer T, Herrmann J, Jørgensen ME, Lind C, von Meyer K, Lautner S, Fromm J, Felder M, Hetherington AM, et al. 2018. A tandem amino acid residue motif in guard cell SLAC1 anion channel of grasses allows for the control of stomatal aperture by nitrate. Current Biology 28(9): 1370-1379.e1375.
Scherzer S, Maierhofer T, Al-Rasheid KAS, Geiger D, Hedrich R. 2012. Multiple calcium-dependent kinases modulate ABA-activated guard cell anion channels. Molecular Plant 5(6): 1409-1412.
Scott AD, Zimin AV, Puiu D, Workman R, Britton M, Zaman S, Caballero M, Read AC, Bogdanove AJ, Burns E, et al. 2020. A reference genome sequence for giant sequoia. G3: Genes, Genomes, Genetics 10(11): 3907-3919.
Sterck L, Billiau K, Abeel T, Rouzé P, Van de Peer Y. 2012. ORCAE: online resource for community annotation of eukaryotes. Nature Methods 9: 1041.
Sussmilch FC, Roelfsema MRG, Hedrich R. 2019a. On the origins of osmotically-driven stomatal movements. New Phytologist 222(1): 84-90.
Sussmilch FC, Schultz J, Hedrich R, Roelfsema MRG. 2019b. Acquiring control: the evolution of stomatal signalling pathways. Trends in Plant Science 24(4): 342-351.
Vahisalu T, Kollist H, Wang Y-F, Nishimura N, Chan W-Y, Valerio G, Lamminmäki A, Brosché M, Moldau H, Desikan R. 2008. SLAC1 is required for plant guard cell S-type anion channel function in stomatal signalling. Nature 452(7186): 487-491.
Wan T, Liu Z-M, Li L-F, Leitch AR, Leitch IJ, Lohaus R, Liu Z-J, Xin H-P, Gong Y-B, Liu Y, et al. 2018. A genome for gnetophytes and early evolution of seed plants. Nature Plants 4(2): 82-89.
Wang S, Li L, Li H, Sahu SK, Wang H, Xu Y, Xian W, Song B, Liang H, Cheng S, et al. 2020. Genomes of early-diverging streptophyte algae shed light on plant terrestrialization. Nature Plants 6: 95–106.
Wegrzyn JL, Staton MA, Street NR, Main D, Grau E, Herndon N, Buehler S, Falk T, Zaman S, Ramnath R, et al. 2019. Cyberinfrastructure to improve forest health and productivity: the role of tree databases in connecting genomes, phenomes, and the environment. Frontiers in Plant Science 10(813).
Zhang J, Fu X-X, Li R-Q, Zhao X, Liu Y, Li M-H, Zwaenepoel A, Ma H, Goffinet B, Guan Y-L, et al. 2020. The hornwort genome and early land plant evolution. Nature Plants 6: 117-118.
Zimin A, Stevens KA, Crepeau MW, Holtz-Morris A, Koriabine M, Marçais G, Puiu D, Roberts M, Wegrzyn JL, de Jong PJ, et al. 2014. Sequencing and assembly of the 22-Gb loblolly pine genome. Genetics 196(3): 875-890.

## Sheet: Table S4
Plant group	Species	Gene name/clade	Sequence ID	Sequence Source	Reference
Angiosperms	Amborella trichopoda	AmtrSLAC1	AmTr_v1.0_scaffold00069.215	v1.0, Phytozome, Albert et al. (2013)	McAdam et al. (2016)
		AmtrSLAH1	AmTr_v1.0_scaffold00015.30
		AmtrSLAH2a	AmTr_v1.0_scaffold00075.12
		AmtrSLAH2b	XM_011624533.2 (corresponds to AmTr_v1.0_scaffold00075.14)	GenBank
		AmtrOST1	AmTr_v1.0_scaffold00033.261	v1.0, Phytozome, Albert et al. (2013)	Sussmilch et al. (2019b)
		SnRK2	AmTr_v1.0_scaffold00073.30
			AmTr_v1.0_scaffold00017.69
			AmTr_v1.0_scaffold00002.150
	Arabidopsis thaliana	AtCBL1	AT4G17615	TAIR10, Phytozome, Lamesch et al. (2012)	Maierhofer et al. (2014)
		AtCPK6	AT2G17290		Scherzer et al. (2012)
		AtCPK21	AT4G04720		Geiger et al. (2010)
		AtCIPK23	AT1G30270		Maierhofer et al. (2014)
		AtSLAC1	AT1G12480		Vahisalu et al. (2008)
		AtSLAH1	AT1G62280
		AtSLAH2	AT4G27970
		AtSLAH3	AT5G24030
		AtSLAH4	AT1G62262
		AtOST1/AtSnRK2.6	AT4G33950		Hrabak et al. (2003)
		AtSnRK2.1	AT5G08590
		AtSnRK2.2	AT3G50500
		AtSnRK2.3	AT5G66880
		AtSnRK2.4	AT1G10940
		AtSnRK2.5	AT5G63650
		AtSnRK2.7	AT4G40010
		AtSnRK2.8	AT1G78290
		AtSnRK2.9	AT2G23030
		AtSnRK2.10	AT1G60940
	Hordeum vulgare (barley)	HvSLAC1	AWG47875	GenBank	Schäfer et al. (2018)
		SLAH1/4	HORVU3Hr1G033800	r1, Phytozome, Beier et al. (2017)	-
			HORVU2Hr1G118150
			HORVU7Hr1G076220
			HORVU5Hr1G066120
			HORVU3Hr1G098700
			HORVU4Hr1G076510
		SLAH2/3	HORVU1Hr1G092640		Schäfer et al. (2018)
			HORVU3Hr1G030840		-
			HORVU5Hr1G055480
			HORVU3Hr1G055740		Liu et al. (2014)
			HORVU1Hr1G030060		Schäfer et al. (2018)
			HORVU3Hr1G030850		Schäfer et al. (2018)
			HORVU3Hr1G055740		-
			HORVU3Hr1G005540
			HORVU1Hr1G092740
		HvOST1.1	HORVU4Hr1G013540		Schäfer et al. (2018)
		HvOST1.2	HORVU5Hr1G018340
		HvOST1.3	HORVU5Hr1G097630
		HvOST1.4	HORVU7Hr1G118150
		HvOST1.5	HORVU2Hr1G029900
		SnRK2	HORVU0Hr1G011570		-
			HORVU2Hr1G125950
			HORVU4Hr1G087060
			HORVU2Hr1G075470
			HORVU1Hr1G055340
			HORVU3Hr1G082690
			HORVU1Hr1G074670
			HORVU2Hr1G110230
			HORVU2Hr1G029900
Gymnosperms	Amentotaxus argotaenia (Taxaceae)	AmarSLAC1a	IAJW_scaffold_2007984	1KP, Leebens-Mack et al. (2019)	This study
	Austrocedrus chilensis (Cupressaceae)	AuchSLAC1a	YYPE_scaffold_2011657	1KP, Leebens-Mack et al. (2019)	This study
	Cephalotaxus harringtonia (Taxaceae)	CehaSLAC1a	GJTI_scaffold_2060989	1KP, Leebens-Mack et al. (2019)	This study
	Falcatifolium taxoides (Podocarpaceae)	FataSLAC1a	ROWR_scaffold_2062445	1KP, Leebens-Mack et al. (2019)	This study
	Ginkgo biloba (Ginkgoaceae)	GbSLAC1a	MZ265387	GenBank	This study
		GbSLAC1b	Gb_39068	http://gigadb.org/dataset/100613, Guan et al. (2019)
		GbSLAC1c	Gb_19767
		GbSLAH2	Gb_20865
		GbOST1	Gb_02396
		SnRK2	Gb_18878
			Gb_11442
			Gb_04315
			Gb_15703
			Gb_32504
	Gnetum montanum (Gnetaceae)	GnmoSLAC1a	TnS000149361t06	https://datadryad.org/stash/dataset/doi:10.5061/dryad.0vm37, Wan et al. (2018)	This study
		GnmoSLAC1b	TnS000149361t07
		GnmoSLAC1c	TnS000149361t08
		GnmoSLAH1	TnS000511471t06
		GnmoSLAH2	TnS000686847t04
			TnS000156791t21
			TnS000142227t17
			TnS000370521t01
			TnS000949855t01
			TnS000593659t01
			TnS000380285t01
		SnRK2	TnS000874347t07
			TnS000086753t01
			TnS000086753t03
			TnS000088173t04
			TnS000006441t06
			TnS000419735t01
	Papuacedrus papuana (Cupressaceae)	PapaSLAC1a	OVIJ_scaffold_2013792	1KP, Leebens-Mack et al. (2019)	This study
	Picea abies (Pinaceae)	PaSLAC1a	MZ265388	GenBank	McAdam et al. (2016)
		PaSLAC1b	MZ265389
		PaSLAH1	MZ265390
		PaSLAH2	MZ265391
		PaOST1a	MA_10431614g0020	v1.0, High Confidence Genes, ConGenIE, Nystedt et al. (2013)	Sussmilch et al. (2019b)
		PaOST1b	MA_10430788g0010
		SnRK2	MA_10430272g0020
			MA_19316g0010
			MA_62786g0010
	Pilgerodendron uviferum (Cupressaceae)	PiuvSLAC1a	ETCJ_scaffold_2011268	1KP, Leebens-Mack et al. (2019)	This study
	Pinus taeda (Pinaceae)	PitaSLAC1a	PITA_000008851	v1.0, high quality whole genes, ConGenIE, Nystedt et al. (2013), Zimin et al. (2014)	This study
		PitaSLAC1b1	PITA_000050611
		PitaSLAC1b2	PITA_000013420
		PitaSLAC1c	PITA_000090181
		PitaSLAC1d	PITA_000093249
		PitaSLAH1a	PITA_000041418
		PitaSLAH1b	PITA_000041418
		PitaSLAH2a	PITA_000038302
		PitaSLAH2b	PITA_000051348
		PitaSLAH2c	PITA_000044861
		SnRK2	PITA_000005625
			PITA_000054419
			PITA_000080600
			PITA_000038518
			PITA_000050071
			PITA_000022758
	Pinus lambertiana (Pinaceae)	PilaSLAC1b1	PILA_00095	V1.5, TreeGenes, Crepeau et al. (2017)	This study
		PilaSLAC1b2	PILA_00097
		PilaSLAH1a	PILA_07555
		PilaSLAH1b	PILA_29112
		PilaSLAH2	PILA_17561
		SnRK2	PILA_01316
			PILA_21884
			PILA_20148
			PILA_05349
			PILA_08243
			PILA_13153
	Pseudotsuga menziesii (Pinaceae)	PsmeSLAC1a	PSME_17196	v1.0, TreeGenes, Neale et al. (2017)	This study
		PsmeSLAC1b	PSME_24836
		PsmeSLAH2a	PSME_32370
		PsmeSLAH2b	PSME_45884
		SnRK2	PSME_29493
			PSME_44831
			PSME_12301
			PSME_31121
			PSME_33643
			PSME_44283
			PSME_22440
	Retrophyllum minus (Podocarpaceae)	RemiSLAC1a	VGSX_scaffold_2072197	1KP, Leebens-Mack et al. (2019)	This study
	Sequoiadendron giganteum (Cupressaceae )	SegiSLAC1a	SEGI_21902	V2.0, TreeGenes, Scott et al. (2020)	This study
		SegiSLAC1b	SEGI_03395
		SegiSLAH1	SEGI_37572
		SegiSLAH2	SEGI_10075
		SegiOST1	SEGI_02689
		SnRK2	SEGI_03622
			SEGI_37214
			SEGI_12444
			SEGI_03199
	Wollemia nobilis (Araucariaceae)	WonoSLAC1a	RSCE_scaffold_2058598	1KP, Leebens-Mack et al. (2019)	This study
Ferns	Azolla filiculoides	AfSLAC1a	Azfi_s0064.g035597	v1.2, FernBase, Li et al. (2018)	Sussmilch et al. (2019a)
		AfSLAC1b1	Azfi_s0107.g045132
		AfSLAC1b2	Azfi_s0107.g045136
		AfSLAC1b3	Azfi_s0107.g045144
		AfSLAC1b4	Azfi_s0107.g045141
		AfSLAC1c	Azfi_s0035.g025471
		AfSLAC1d1	Azfi_s0019.g015208
		AfSLAC1d2	Azfi_s1105.g097655
		AfSLAC1d3	Azfi_s2247.g109987
		AfSLAC1e	Azfi_s0099.g044047
		AfSLAC1f	Azfi_s0099.g044050
		AfSLAC1g	Azfi_s0447.g070685
		SnRK2	Azfi_s1324.g101449		Sussmilch et al. (2019b)
			Azfi_s0585.g078524
			Azfi_s0538.g076300
			Azfi_s0241.g059729
			Azfi_s0022.g016063
			Azfi_s0121.g046917
			Azfi_s0137.g051038
			Azfi_s0241.g059726
			Azfi_s0059.g034604
	Ceratopteris richardii	CrCPK	MZ265397 (corresponds to Ceric.23G026700)	GenBank	This study
		CrGAIA1	ANV22156 (corresponds to Ceric.34G043600)		McAdam et al. (2016)
		CrPGAI	ANS54008 (corresponds to Ceric.16G070700)
		CrSLAC1a	ANV22160 (corresponds to Ceric.04G105500)
		CrSLAC1b	ANV22161 (corresponds to Ceric.07G056000)
		CrSLAC1c	MZ265382 (corresponds to Ceric.14G072500)		This study
		CrSLAC1d	MZ265383 (corresponds to Ceric.03G050700)
		CrSLAC1e	MZ265384 (corresponds to Ceric.12G031400)
		CrSLAC1f	MZ265385 (corresponds to Ceric.15G062200)
		CrSnRK2-1	Full sequence available in McAdam et al. (2016)		McAdam et al. (2016)
		CrSnRK2-2
		CrSnRK2-3
		CrSnRK2-4
		CrSnRK2-5
		CrSnRK2-6
	Polypodium vulgare	PvSLAC1a	MZ265379	GenBank	This study
		PvSLAC1b	MZ265380
		PvSLAC1c	TRINITY_DN76189_c2_g1	www.stomatalevolution.org
		PvSLAC1d	TRINITY_DN75593_c0_g2
		PvSLAC1e	TRINITY_DN48986_c0_g1
		PvGAIA1	MZ265381	GenBank
		SnRK2	TRINITY_DN74059_c9_g1	www.stomatalevolution.org
			TRINITY_DN69169_c0_g1
			TRINITY_DN69990_c1_g1
			TRINITY_DN58876_c0_g1
			TRINITY_DN66878_c4_g1
			TRINITY_DN66878_c3_g1
			TRINITY_DN55509_c1_g1
			TRINITY_DN80376_c2_g1
			TRINITY_DN73955_c0_g1
	Salvinia cucullata	ScSLAC1a	Sacu_v1.1_s0003.g001833	v1.2, FernBase; Li et al. (2018)	Sussmilch et al. (2019a)
		ScSLAC1b	Sacu_v1.1_s0031.g010544
		ScSLAC1c	Sacu_v1.1_s0002.g000891
		ScSLAC1d	Sacu_v1.1_s0079.g017763
		ScSLAC1e	Sacu_v1.1_s0139.g022623
		ScSLAC1f	Sacu_v1.1_s0204.g025672
		ScSLAC1g	Sacu_v1.1_s0004.g002304
		SnRK2	Sacu_v1.1_s0061.g015371		Sussmilch et al. (2019b)
			Sacu_v1.1_s0258.g026859
			Sacu_v1.1_s0024.g008972
			Sacu_v1.1_s0183.g024944
			Sacu_v1.1_s0075.g017417
			Sacu_v1.1_s0004.g002142
Lycophytes	Selaginella moellendorffii	SmSLAC1a1	APA28903	GenBank	McAdam et al. (2016)
		SmSLAC1a2	APA28904
		SmSLAC1b	APA28905
		SmSLAC1c	APA28906
		SmSLAC1d	APA28907
		SmOST1a	158991	v1.0, Phytozome, Banks et al. (2011)	McAdam et al. (2016)
		SmOST1b	164978
		SmOST1c	171183
Mosses	Sphagnum fallax	SfSLAC1a	MZ265392; Sphfalx0045s0130/Sphfalx01G105700	GenBank	This study
		SfSLAC1b	MZ265393; Sphfalx0313s0004/Sphfalx08G057400
		SfSLAC2a	Sphfalx0007s0105/Sphfalx13G090200	v0.5, Phytozome, DOE-JGI (These sequence data were produced by the US Department of Energy Joint Genome Institute)
		SfSLAC2b	Sphfalx0159s0015/Sphfalx03G077600
		SfSLAC2c	Sphfalx0004s0195/Sphfalx02G069500
		SfSLAH	Sphfalx0269s0010/Sphfalx03G078000
		SfOST1-1	MZ265394; Sphfalx0095s0072/Sphfalx03G130500	GenBank
		SfOST1-2	MZ265395; Sphfalx0050s0119/Sphfalx07G014700
		SfOST1-3	MZ265396; Sphfalx0072s0094/Sphfalx13G032200
	Physcomitrella patens	PpSLAC1	Pp3c1_33890V3.1	v3.3, Phytozome, Rensing et al. (2008); Lang et al. (2018)	Lind et al. (2015)
		PpSLAC2	Pp3c2_26550V3.1
		PpSLAH1	Pp3c14_15640V3.1
		PpSLAH2	Pp3c9_17220V3.1
		PpOST1.1/ PpSnRK2a	Pp3c5_21160V3.1		Chater et al. (2011); O’Donoghue et al. (2013); Lind et al. (2015); Bressendorff et al. (2016)
		PpOST1.2/ PpSnRK2b	Pp3c6_16600V3.1
		PpOST1.3/ PpSnRK2c	Pp3c6_11090V3.1
		PpOST1.4/ PpSnRK2d	Pp3c5_17150V3.1
Liverworts	Marchantia polymorpha	MpSLAC1	Mapoly0073s0030	v3.1, Phytozome, Lind et al. (2015)	Lind et al. (2015)
		MpSLAC2	Mapoly0073s0098		Sussmilch et al. (2019a)
		MpOST1.1/ MpSNRK2A	Mapoly0061s0075		Lind et al. (2015)
		MpOST1.2/ MpSNRK2B	Mapoly0011s0096
Hornworts	Anthoceros agrestis	AaSLAC1	MZ265386	GenBank	Li et al. (2020a); This study
		AaOST1	AagrBONN_evm.model.Sc2ySwM_228.3243.1	https://figshare.com/articles/Genome_assemblies_and_annotations_of_the_three_Anthoceros_accessions_as_well_as_alignment_matrices_and_tree_files_used_for_reconstructing_the_land_plant_phylogeny_/9974999, Li et al. (2020a)
	Anthoceros angustus	AangSLAC1	AANG000829	https://doi.org/10.5061/dryad.msbcc2ftv, Zhang et al. (2020)	This study
		AangOST1	AANG006294
	Anthoceros punctatus	ApunSLAC1	Apun_evm.TU.utg000148l.40	https://www.hornworts.uzh.ch/en.html, Li et al. (2020a)	This study
		ApunOST1	Apun_evm.model.utg000043l.1191.1
Charophytic algae	Chara braunii		No BLASTp or tBLASTn hits for AtSLAC1	Chbra.pep.20180417/chara_genome, OrcAE, Nishiyama et al. (2018),	Nishiyama et al. (2018); This study
		SnRK2	CbG22934
	Chlorokybus atmophyticus		No BLASTp or tBLASTn hits for AtSLAC1	https://db.cngb.org/search/assembly/CNA0002353/, Wang et al. (2020)	Wang et al. (2020); This study
		SnRK2	Chrsp90S08126
			Chrsp32S08952
	Klebsormidium nitens	KnSLAC1	CEO16428.1	GenBank	Lind et al. (2015)
	Mesostigma viride	MeviSLAC1	Mesvi144S02876	https://db.cngb.org/search/assembly/CNA0002352/, Wang et al. (2020)	Wang et al. (2020); This study
		SnRK2	Mesvi2102S04184
			Mesvi1159S00983
	Mesotaenium endlicherianum		No BLASTp or tBLASTn hits for AtSLAC1	https://figshare.com/articles/Genomes_of_subaerial_Zygnematophyceae_provide_insights_into_land_plant_evolution/9911876/1, Cheng et al. (2019)	Cheng et al. (2019); This study
		SnRK2	ME000293S04937
	Penium margaritaceum		No BLASTp or tBLASTn hits for AtSLAC1	http://bioinfo.bti.cornell.edu/cgi-bin/Penium/download.cgi, Jiao et al. (2020)	Jiao et al. (2020); This study
		SnRK2	pm004004.t1
			pm018762g0010
			pm003108g0050
	Prasinoderma coloniale		No BLASTp or tBLASTn hits for AtSLAC1	https://db.cngb.org/search/project/CNP0000924/, Li et al. (2020b)	Li et al. (2020b); This study
		SnRK2	PRCOL_00007272-RA
	Spirogloea muscicola		No BLASTp or tBLASTn hits for AtSLAC1	https://figshare.com/articles/Genomes_of_subaerial_Zygnematophyceae_provide_insights_into_land_plant_evolution/9911876/1, Cheng et al. (2019)	Cheng et al. (2019); This study
		SnRK2	SM000086S23047
			SM000002S05533
			SM000015S01198
			SM000035S13104
			SM000008S22152
			SM000086S23041
			SM000002S05527
			SM000015S01193
